# Supplementary material for: Deaths of despair before and during the COVID-19 pandemic: a comparative analysis of 27 European countries and the United States
Source: Front Public Health. 2026 May 21;14:1818398. doi: 10.3389/fpubh.2026.1818398 (PMC13233184; doi:10.3389/fpubh.2026.1818398)
Supplement: Supplementary file 1 [file Data_Sheet_1.xlsx]

## Sheet: SDR_Male
Standardized death rate (SDR)		Male
Cause	Country	2011	2012	2013	2014	2015	2016	2017	2018	2019	2020	2021
Alcohol-	Austria	9.19933	10.1101	9.93416	9.28177	10.7577	10.1211	9.64576	10.347	9.5523	10.7074	11.3198
related	Belgium	5.39683	6.11668	6.31665	5.4731	5.62269	5.47907	6.06253	5.50866	5.19732	5.65335	5.24524
F10	Bulgaria	0.464869	0.578757	0.352388	0.688136	0.70097	0.69475	0.492764	0.835131	0.846996	1.2048	0.990497
	Croatia	11.4034	11.5376	9.56608	9.92215	9.95703	9.75952	6.88593	9.07068	13.9531	12.3065	15.3699
	Czechia	2.45435	2.41349	2.20098	1.85485	2.13613	2.22313	2.05352	2.05085	2.69385	3.10038	3.53581
	Denmark	19.725	20.689	19.4743	18.4158	19.7573	17.7264	14.5223	12.9114	11.3189	11.0215	13.3816
	Estonia	12.4296	13.8256	9.33136	8.66196	9.82056	9.21031	9.20532	7.94421	7.18286	7.58227	11.891
	Finland	5.24832	6.39258	6.34474	7.42693	6.59265	6.92847	6.21074	7.08523	7.45387	5.97133	6.52644
	France	8.1415	7.89979	7.64012	7.07699	6.87019	6.63716	6.41814	6.93539	6.99755	6.49173	6.93517
	Germany	9.36475	9.54634	10.1432	9.37202	10.0234	10.0568	9.37859	9.23455	8.6681	8.78463	8.75011
	Greece	0.47314	0.422147	0.228483	0.226067	0.564404	0.42885	0.5797	0.403767	0.718919	0.519939	0.834638
	Hungary	6.96918	6.11353	6.45183	7.16208	6.31876	7.179	6.78911	8.33594	8.46004	11.3728	10.1133
	Ireland	0.335335	0.313005	0.310245	0.373151	1.09065	0.78802	0.516563	1.13307	0.906304	0.956461	0.725714
	Italy	0.644797	0.61388	0.540342	0.581638	0.568578	0.654153	0.524977	0.685113	0.620197	0.677135	0.848548
	Latvia	16.0114	13.9334	12.5603	12.3894	16.6185	11.4737	12.7815	12.6879	8.67607	11.5244	21.9073
	Lithuania	1.71666	1.95953	1.27399	1.87536	1.32599	1.88844	1.37035	1.09977	1.79588	1.25882	1.48335
	Netherlands	2.0705	2.06372	4.39443	4.27558	4.43136	4.66645	4.63709	5.20354	4.38572	4.97903	4.89018
	Norway	7.97649	5.80514	5.26452	5.56144	5.10193	4.96263	4.58618	4.99384	3.66701	4.36504	4.15225
	Poland	8.56397	7.7268	6.62349	6.42093	9.7798	12.7263	14.5445	15.067	15.5539	18.3306	15.2867
	Portugal	1.98778	1.65143	1.43199	1.75578	1.50939	1.57167	1.44147	1.62113	1.72352	1.97923	1.84641
	Romania	1.25833	1.11183	1.13449	2.66729	2.19874	2.57042	2.36953	2.16887	2.22725	2.21071	2.88707
	Serbia	6.5117	6.19888	6.91205	7.76784	6.66935	6.41214	7.12333	5.67034	6.00416	6.98836	6.6861
	Slovakia	4.16314	3.59177	2.59369	5.40726	4.76681	4.94494	4.80331	6.37968	8.14478	7.45033	5.98795
	Slovenia	11.638	14.4402	16.5702	17.8979	22.9266	26.2193	28.9212	29.7379	40.2497	31.4303	27.1843
	Spain	1.19985	1.18303	1.09511	1.10362	1.15536	0.997134	0.912137	0.92531	0.890966	0.96221	0.902373
	Sweden	4.47374	3.24513	3.22525	3.9081	3.73948	3.74481	3.60462	4.42405	5.15932	4.76328	4.93918
	Switzerland	5.11434	4.03607	4.24558	4.0391	4.07623	3.43767	3.52676	3.00128	3.77989	3.0272	3.90366
	United Kingdom	1.96832	1.80877	1.74172	1.86578	2.03162	2.0302	2.21348	2.21547
	USA	3.86136	4.01742	4.25346	4.35841	4.66193	5.07275	5.34006	5.4584	5.70539	7.59135	8.33749
Drug-related	Austria	4.0565	4.09662	3.35005	2.45166	1.88643	1.78705	1.4392	1.82153	1.95102	1.87846	2.04742
F11-F16,	Belgium	0.422137	0.439341	0.442919	0.571021	0.429407	0.807296	0.590947	0.285152	0.656188	0.605794	0.690959
F18-F19	Bulgaria	0.0295319	0.0596264	0.023716	0	0.0256918	0.0781132	0.0315499	0	0.0540835	0	0.0514592
	Croatia	0.233832	0.228054	0.231632	0.430909	0.375198	0.527215	0.830862	1.09214	1.33582	1.4004	1.33654
	Czechia	0.0629914	0.0827893	0.0517889	0.0707413	0.0886981	0.0170642	0.0147367	0.0528294	0.0378757	0.0712843	0.0520849
	Denmark	1.28265	0.648945	0.646832	0.619465	0.811237	0.849577	0.954357	0.426155	0.462015	0.689433	0.580209
	Estonia	0.122302	0	0	0.136898	0.286557	0	0	0	0	0	0.175182
	Finland	0.367373	0.676594	0.71738	0.672361	0.4771	1.25005	0.809581	1.46269	1.08053	1.51529	1.34327
	France	0.407978	0.371257	0.413568	0.348484	0.473579	0.622869	0.511012	0.583232	0.657062	0.603263	0.72257
	Germany	1.41309	1.52659	1.57238	1.58571	1.73384	1.6307	1.27442	1.34363	1.23473	1.3463	1.20695
	Greece	0.0184385	0.0695376	0.087447	0	0.0198415	0.0174821	0.0549767	0.107502	0.231124	0.115856	0.441368
	Hungary	0.0881644	0.0693782	0.0220443	0.05215	0.132928	0.0623875	0.056209	0.0568198	0.053612	0.033745	0.0875703
	Ireland	0	0.0762817	0	0	0.0498503	0	0	0	0	0.0415095	0.116436
	Italy	0.341111	0.379193	0.316099	0.284173	0.302045	0.233197	0.350537	0.345674	0.371695	0.39584	0.426973
	Latvia	0.079385	0	0.209101	0.195736	0.283992	0.198315	0.223084	0.200414	0.208489	0.415562	0.308965
	Lithuania	0.0717768	0.149498	0.12571	0	0.145356	0.184467	0.0787087	0.0831729	0	0.154525	0.13854
	Netherlands	0.139047	0.186758	0.258043	0.275713	0.349334	0.503318	0.392066	0.348633	0.657356	0.576601	0.759804
	Norway	0.901285	1.00692	0.880877	0.390677	0.765538	0.483393	0.484706	0.955675	0.486881	0.567638	0.398289
	Poland	0.0215716	0.00970842	0.026522	0.026599	0.0123551	0.0287612	0.0459971	0.0525883	0.0302766	0.0788696	0.0988221
	Portugal	0.0971064	0.220928	0.191761	0.0573734	0.169721	0.0622106	0.153209	0.0988279	0.141071	0.255365	0.310217
	Romania	0.0307953	0.00879399	0.0451246	0.0440342	0.0102097	0.06325	0.0183615	0.0382718	0.0482694	0.06846	0.070917
	Serbia	0.232042	0.142021	0.209085	0.332532	0.430686	0.164184	0.338016	0.303518	0.624381	0.514936	1.01042
	Slovakia	0	0	0.103125	0.0348856	0.0289017	0	0.100357	0.0907305	0.143738	0.123718	0.0401885
	Slovenia	0	0.0872481	0.352118	0	0	0.18092	0.289068	0.526478	0.972525	1.69574	2.3116
	Spain	0.0834748	0.120786	0.0749542	0.0832293	0.091824	0.0938033	0.0460319	0.143352	0.0987119	0.116492	0.143397
	Sweden	0.209776	0.240255	0.252452	0.34469	0.399902	0.441058	0.286736	0.529007	0.283094	0.220124	0.220625
	Switzerland	0.855457	1.02336	0.940932	0.783079	0.829985	1.11816	1.25258	1.4685	1.467	1.01669	1.34438
	United Kingdom	0.331632	0.332664	0.441242	0.376806	0.538031	0.464927	0.421004	0.504841
	USA	0.832066	0.81405	0.845892	0.937611	1.03018	1.2746	1.30493	1.29728	1.3429	1.52936	1.64171
Chronic liver	Austria	26.3923	28.5449	26.6926	25.4521	25.8855	25.2363	22.8695	22.1075	21.1515	22.8588	22.3514
disease	Belgium	15.1256	17.1284	15.4418	16.5048	16.9683	16.2914	16.1041	16.5334	15.4673	15.5358	15.8079
K70, K73-K74	Bulgaria	33.3389	37.1272	35.381	35.7413	39.0164	39.0454	38.647	38.6626	43.2437	41.3334	44.3908
	Croatia	45.5855	42.4801	41.3894	40.6934	36.563	35.7345	37.4013	39.56	39.3243	33.6535	38.1754
	Czechia	27.009	26.785	26.8817	25.2861	26.0416	24.6486	26.7345	27.0856	27.2332	28.0311	30.1922
	Denmark	19.9279	19.5302	17.1048	17.8853	16.2999	15.9394	16.7869	15.4017	16.589	15.6085	16.0832
	Estonia	27.8251	24.7345	29.5027	32.8918	34.8901	37.7924	33.5226	35.1847	36.5865	50.4515	51.7669
	Finland	30.3671	32.7668	33.2968	32.503	27.7247	28.5697	26.1539	27.1988	28.1892	31.0972	30.2833
	France	18.4186	18.2408	17.4807	17.1589	17.163	16.6	16.1023	15.7457	15.4557	15.5194	15.8565
	Germany	23.8617	23.6122	23.0716	21.957	22.5414	23.2921	22.7058	22.3208	21.8649	22.6473	23.3819
	Greece	11.7869	10.8008	11.5147	10.838	10.2837	10.4642	9.98351	8.83217	9.03677	9.51096	9.60917
	Hungary	64.8162	57.7922	53.1223	53.7617	50.5923	49.1251	47.932	50.1598	49.416	50.5557	52.0751
	Ireland	9.7355	11.3391	11.4018	10.0887	9.56482	9.64449	8.74094	9.46556	10.2235	8.4843	11.83
	Italy	14.5042	13.5029	12.5283	12.379	11.8826	11.4075	11.2834	10.767	10.5681	10.191	10.1221
	Latvia	27.6077	25.8544	25.1626	26.6182	26.0824	27.8886	24.9567	26.9193	24.0921	25.2338	36.5559
	Lithuania	47.4737	43.0367	45.0332	39.8085	37.011	39.6547	34.459	31.4632	30.5004	37.9602	39.2768
	Netherlands	6.98787	6.84461	6.03446	6.73558	6.65226	6.92729	7.1417	7.10128	6.71369	7.34365	6.71315
	Norway	6.61178	5.59023	6.09654	5.04081	5.94862	5.96171	6.37266	5.19034	5.8981	6.04871	6.03136
	Poland	27.1744	27.6489	25.474	24.0035	24.2178	26.1499	27.0283	29.0695	29.6123	32.2226	33.0841
	Portugal	21.8455	20.2917	18.779	19.2114	16.5684	18.3306	16.6921	17.2013	17.2016	17.3154	17.0358
	Romania	70.1687	70.2348	65.8328	66.0053	63.8965	64.74	66.5391	68.7315	68.475	68.505	70.3805
	Serbia	17.2806	16.7899	16.7101	16.7658	16.5805	15.9991	15.9858	15.0768	16.5191	16.1747	17.249
	Slovakia	49.781	52.7604	44.0919	43.6879	46.2881	44.6052	38.6127	51.4409	49.933	47.5867	53.5817
	Slovenia	45.8187	47.7468	43.378	38.4658	32.8372	29.5933	28.7257	30.2612	28.5865	26.0577	24.4764
	Spain	17.2757	16.2388	15.8456	15.1258	15.1449	14.1776	14.4339	13.3628	13.2845	12.8465	13.1088
	Sweden	8.77854	10.1812	8.60939	10.2906	9.35504	10.0761	9.61312	9.55225	10.2342	8.91907	9.8359
	Switzerland	12.1776	12.9157	11.9274	11.6543	11.6058	10.8737	10.0628	9.97706	9.84801	9.32981	8.56304
	United Kingdom	16.8758	15.9021	15.8541	15.9284	16.1369	17.0738	17.0359	16.1713
	USA	17.0073	17.4506	18.0391	18.4513	18.9749	18.8034	19.0419	19.3593	19.6714	22.2374	24.0381
Poisoning	Austria	0.281393	0.34855	0.284007	0.397813	0.549226	0.319515	0.427664	0.470247	0.728365	0.419107	1.17224
X40-X49	Belgium	2.28639	2.59684	2.16252	2.76371	2.97743	2.53291	2.32649	2.71435	2.53435	2.67829	2.89951
	Bulgaria	2.02167	1.66943	2.13052	1.95052	1.68908	1.4161	2.04039	1.60644	1.31346	2.44365	2.18017
	Croatia	3.49453	4.0719	3.56749	3.83048	3.60658	2.94012	4.13311	5.34281	3.84627	3.18015	2.05406
	Czechia	5.16915	5.60073	5.99255	5.41502	5.46291	6.13042	6.65258	5.68059	5.04239	5.38644	6.05876
	Denmark	6.35932	5.29471	5.43646	5.09494	4.38838	5.46382	5.44465	6.19899	5.94455	5.48663	5.39592
	Estonia	33.8209	43.5541	29.1353	29.7646	27.4127	27.8086	28.4299	21.1046	19.0107	21.0067	23.9338
	Finland	20.5461	18.012	15.8802	14.0895	13.3694	13.0069	12.5826	14.493	12.0863	13.2155	11.6687
	France	4.18157	4.14804	4.15299	4.16685	4.01928	3.68639	3.32693	2.23444	2.58011	3.01909	3.09451
	Germany	1.22503	1.05334	1.21556	1.21016	1.27351	1.7135	1.99882	1.98821	2.16772	2.20485	2.26162
	Greece	3.48124	3.44376	2.96483	2.69132	4.2734	3.47195	3.95159	4.29009	4.28937	4.31652	4.51083
	Hungary	1.31298	1.89286	1.54378	1.8014	1.51899	1.63496	2.14325	1.79026	1.94806	1.78134	1.96414
	Ireland	9.70659	8.45807	8.63944	7.75462	6.58787	6.98536	7.00637	7.98006	7.95052	11.5898	9.5135
	Italy	0.867705	1.06793	1.05304	1.03799	1.02145	1.08329	1.0035	1.2028	1.09747	1.14916	1.12739
	Latvia	9.94893	15.7412	11.2977	13.2427	13.805	13.5841	16.3278	13.0362	10.5834	10.2499	10.0141
	Lithuania	25.7736	26.7001	25.6807	25.1752	28.13	25.0786	24.2443	19.637	15.1643	15.3546	15.5404
	Netherlands	1.19316	1.31196	1.07553	1.26377	1.6242	1.80538	2.20732	1.76994	1.71043	2.16631	2.13639
	Norway	9.18632	8.82642	9.32241	9.29037	8.56612	9.08607	7.91083	8.71138	8.47033	9.83362	8.02486
	Poland	6.25303	6.58436	6.10452	5.66067	5.36657	4.79113	5.83768	6.75284	6.36108	7.2389	9.00716
	Portugal	0.375381	0.259617	0.620206	1.10724	0.916664	0.864807	1.35199	1.21186	1.44877	1.3652	2.02442
	Romania	7.15777	6.02981	6.0269	4.41013	4.38114	4.46625	4.43524	4.07153	4.55305	4.05344	4.19253
	Serbia	1.09536	1.22654	1.19411	0.943541	1.05318	0.836885	1.21317	0.852067	1.04446	0.750052	0.925026
	Slovakia	4.52294	4.49572	4.41223	4.85545	3.93866	3.74506	3.96632	3.53898	4.45273	3.77508	4.10849
	Slovenia	5.90777	5.23159	4.19313	2.92028	3.68091	3.78401	3.99967	4.12728	3.25834	3.36128	2.03677
	Spain	2.20401	2.29994	2.49545	2.59735	2.19867	2.74535	2.58962	2.44545	2.69889	3.2842	3.27801
	Sweden	6.76712	6.75331	7.18128	8.16418	9.50611	8.50772	9.45312	7.4696	7.24759	7.66754	5.87451
	Switzerland	2.79372	2.29951	2.34415	2.60932	2.68175	1.95559	2.47227	2.16868	1.92768	2.78786	2.66834
	United Kingdom	5.53703	5.77222	6.70147	7.69783	8.69669	9.21783	9.91864	11.414
	USA	15.0178	14.9998	16.1043	17.3598	19.9042	24.9576	27.8735	27.0637	28.8155	38.2234	44.5793
Suicide	Austria	26.1212	25.8435	25.6063	25.2899	24.2025	22.6729	23.7684	23.5012	20.8929	19.8976	21.0191
X60-X84,	Belgium	28.6961	28.9561	26.0877	25.6927	24.6848	25.4927	23.045	23.8252	23.1524	23.1539	21.3437
Y87.0	Bulgaria	17.9922	20.8738	17.1251	16.9375	15.7536	15.8525	17.064	15.1246	13.9749	14.1368	13.5631
	Croatia	27.9289	31.4105	28.3414	28.2464	28.9799	27.0974	24.8763	27.0456	25.6766	22.9036	24.8274
	Czechia	27.0623	28.6577	26.8568	24.6445	23.1614	21.7821	22.204	22.1641	19.0193	20.6634	19.7262
	Denmark	16.988	19.0388	17.5938	18.369	14.6219	15.8277	15.6509	15.6235	16.5925	14.9385	14.0931
	Estonia	30.9021	34.3867	32.3388	33.5702	29.8107	26.3841	30.1867	27.2181	26.3307	29.3092	24.9517
	Finland	27.6	25.268	25.4067	22.7871	21.2671	22.9943	22.893	22.6018	20.8772	19.5417	19.5129
	France	27.4869	25.775	25.3059	22.952	23.3969	21.924	20.7484	21.9213	21.3506	21.8043	21.6795
	Germany	20.0799	18.9776	19.1916	19.3378	18.6241	18.2134	17.1637	17.248	16.4513	16.6135	16.3009
	Greece	7.25073	7.58165	7.95534	8.41783	7.86791	7.54184	7.70208	8.13239	8.04881	6.85787	7.27928
	Hungary	42.1731	42.2451	36.7387	33.9507	32.6039	30.8551	29.249	30.3779	26.981	30.3868	27.5164
	Ireland	20.4042	20.388	17.9351	17.8098	15.1863	15.1577	13.7879	14.3969	12.7529	14.1413	15.1069
	Italy	11.1488	11.1957	11.0167	10.5401	10.1586	9.81991	9.88425	9.31696	9.28632	9.3802	9.72999
	Latvia	41.9634	41.688	37.0586	35.4237	35.6262	34.4263	33.1769	30.7921	26.5045	29.8635	26.3912
	Lithuania	60.9161	56.6051	66.381	59.1182	56.2688	54.25	47.3595	44.3886	42.8329	38.0082	35.2403
	Netherlands	14.2104	14.9119	16.4769	15.5557	16.0078	15.7461	15.6661	14.1526	14.6814	14.5032	15.0404
	Norway	18.3981	15.3575	15.444	16.283	15.9354	16.4782	15.8799	18.1353	17.8701	17.4977	17.744
	Poland	29.7506	30.783	30.0996	28.3249	26.224	22.8705	21.3244	21.5421	21.9794	21.9592	22.0697
	Portugal	16.7226	18.0257	16.9389	19.226	16.7329	15.4356	16.1035	15.1185	15.0268	14.8883	14.1634
	Romania	23.1059	22.9952	21.7876	20.4866	20.544	18.1522	17.5067	17.8331	16.4526	16.6235	17.1389
	Serbia	28.9933	28.599	28.2177	26.4326	24.7635	21.7755	23.8017	22.1788	21.4223	21.1401	20.9322
	Slovakia	20.4906	21.0894	22.9761	20.361	16.6856	13.6965	13.0625	13.8192	12.7852	13.0908	13.6398
	Slovenia	39.2592	39.6755	37.1756	33.4441	36.1438	30.6866	34.6951	28.5501	30.8034	29.7037	33.2827
	Spain	11.0059	12.283	12.9254	13.0725	11.921	11.7386	11.7616	11.254	11.7648	12.4445	12.515
	Sweden	17.2876	18.0839	18.6632	17.069	18.1107	16.5194	17.4684	17.9781	17.6462	17.2812	17.378
	Switzerland	20.7618	20.5454	20.9993	19.8849	20.3409	19.177	19.2801	18.0486	18.1926	16.9536	17.232
	United Kingdom	10.8419	11.799	11.9664	11.2445	11.5305	11.3092	11.7922	12.9194
	USA	22.116	22.4798	22.548	23.0889	23.305	23.4982	24.575	25.0007	24.4522	23.7511	24.6683
Event of	Austria	3.12593	4.19292	3.283	3.73484	5.36927	5.22464	5.3729	6.17832	6.42585	6.93878	8.67406
undetermined	Belgium	3.61411	5.05673	5.0906	4.88402	3.95026	4.40637	6.56207	6.09737	6.74402	6.96316	8.36936
intent	Bulgaria	3.97859	4.44809	4.19841	3.40256	4.10056	3.19127	3.29328	3.58752	4.77492	8.46192	9.02461
Y10-Y34,	Croatia	0.174937	0.472336	0.319566	0.377486	0.424193	0.500769	1.9214	1.64654	3.02924	3.84398	5.50994
Y87.2	Czechia	4.81466	4.39411	2.89653	3.17009	2.77438	3.22051	3.98674	4.42152	6.17725	6.67894	8.24983
	Denmark	2.4249	1.30408	0.979761	0.928773	1.06361	0.729504	0.737411	0.889636	0.945898	0.829798	1.32989
	Estonia	8.39072	8.28754	8.40377	5.58753	6.02653	5.59406	4.45262	4.88416	4.4678	7.01548	4.68241
	Finland	2.17267	2.28223	2.20804	2.7987	2.40815	2.62509	1.98118	2.25789	1.77365	2.61278	2.40324
	France	1.14803	1.77747	1.79416	1.93163	2.25551	2.23235	2.94592	2.84215	2.905	3.63959	3.42172
	Germany	3.40563	2.91103	2.66462	2.13778	2.15715	2.3396	2.92645	3.0334	3.56058	3.3987	2.75191
	Greece	0.0843234	0.826626	0.886555	0.90828	0.728806	1.17738	0.978954	0.731142	0.800565	0.449322	1.67753
	Hungary	2.75997	3.91733	3.77756	3.52595	3.65313	2.99981	2.76035	2.66587	3.00947	3.36752	3.44308
	Ireland	1.94914	1.63317	1.73976	1.99407	1.5521	1.14151	0.826208	0.880307	0.633974	0.147993	0.214257
	Italy	0.0261692	0.0300238	0.0271021	0.00289948	0.0181243	0.0234919	0.0425433	0.00669352	0.015673	0.0533493	0.010794
	Latvia	9.4375	9.6142	10.8708	11.8924	14.7516	16.8285	15.3408	17.8479	13.0989	15.6719	12.5411
	Lithuania	21.4355	20.2197	18.5821	18.5539	15.925	16.2578	13.8421	14.1508	12.1237	13.8727	11.1604
	Netherlands	0.392784	0.229764	0.452015	0.391647	0.336525	0.290162	0.2856	0.237647	0.275632	0.226204	0.259486
	Norway	0.0757345	0.157486	0.0350152	0.370399	0.142281	0.134076	0.138226	0.178602	0.145597	0.295853	0.302857
	Poland	10.5069	9.17951	9.28547	8.47147	7.53367	8.52412	8.06152	9.57851	8.29995	9.29395	7.62315
	Portugal	12.6106	13.7781	11.1118	11.0849	10.3709	9.26295	8.69792	10.3252	14.0674	9.42494	3.3231
	Romania	1.96619	2.17243	2.21659	2.4829	2.61353	2.79265	2.71547	2.79162	2.73442	2.32204	2.80079
	Serbia	7.77744	8.36278	8.43428	7.84289	7.34536	7.82333	5.59921	6.59097	6.29232	6.92121	6.0461
	Slovakia	67.4681	20.3306	6.93881	27.7476	34.8804	29.4476	29.0275	32	26.7651	29.6564	30.2609
	Slovenia	1.58656	1.27894	1.85156	1.54031	2.11384	3.58537	1.51957	0.88075	1.71324	1.70167	1.75287
	Spain	0.266578	0.283961	0.231041	0.155832	0.163113	0.114612	0.149351	0.193404	0.273682	0.123826	0.179941
	Sweden	4.24149	5.43921	5.39254	5.50305	5.09691	4.81824	4.51427	4.05611	4.19622	3.56319	3.65447
	Switzerland	1.06644	1.02198	0.887832	0.892677	0.949964	0.989056	1.22389	1.27804	1.71025	1.95387	2.38915
	United Kingdom	3.38398	3.50391	2.9122	2.72984	2.62038	2.4012	2.63726	2.35614
	USA	1.93057	1.91761	1.7781	1.84767	1.95727	2.34457	2.39669	2.37049	2.36553	2.5185	2.55454
Suicide	Austria	29.2471	30.0364	28.8893	29.0247	29.5717	27.8976	29.1413	29.6795	27.3187	26.8364	29.6931
+ event of	Belgium	32.3102	34.0128	31.1783	30.5767	28.635	29.899	29.6071	29.9226	29.8964	30.1171	29.713
undetermined	Bulgaria	21.9708	25.3219	21.3236	20.3401	19.8542	19.0438	20.3573	18.7121	18.7498	22.5988	22.5877
intent	Croatia	28.1038	31.8829	28.661	28.6239	29.4041	27.5982	26.7977	28.6921	28.7058	26.7476	30.3374
	Czechia	31.877	33.0519	29.7533	27.8146	25.9358	25.0026	26.1907	26.5856	25.1966	27.3424	27.976
	Denmark	19.4129	20.3429	18.5735	19.2978	15.6855	16.5572	16.3883	16.5131	17.5384	15.7683	15.423
	Estonia	39.2928	42.6742	40.7425	39.1577	35.8372	31.9781	34.6394	32.1023	30.7985	36.3247	29.6341
	Finland	29.7727	27.5502	27.6148	25.5858	23.6752	25.6194	24.8742	24.8597	22.6509	22.1545	21.9161
	France	28.6349	27.5525	27.1001	24.8837	25.6524	24.1564	23.6943	24.7635	24.2556	25.4439	25.1013
	Germany	23.4856	21.8886	21.8562	21.4756	20.7813	20.553	20.0902	20.2814	20.0119	20.0122	19.0528
	Greece	7.33505	8.40828	8.8419	9.32611	8.59672	8.71921	8.68104	8.86353	8.84938	7.30719	8.9568
	Hungary	44.933	46.1624	40.5162	37.4766	36.257	33.8549	32.0093	33.0437	29.9904	33.7544	30.9595
	Ireland	22.3533	22.0211	19.6748	19.8038	16.7384	16.2992	14.6141	15.2772	13.3869	14.2893	15.3211
	Italy	11.1749	11.2257	11.0438	10.543	10.1767	9.8434	9.92679	9.32365	9.302	9.43355	9.74078
	Latvia	51.4009	51.3022	47.9294	47.3161	50.3778	51.2548	48.5177	48.64	39.6034	45.5353	38.9323
	Lithuania	82.3516	76.8248	84.9631	77.6721	72.1938	70.5078	61.2016	58.5395	54.9566	51.881	46.4007
	Netherlands	14.6032	15.1417	16.929	15.9474	16.3443	16.0362	15.9517	14.3902	14.957	14.7294	15.2999
	Norway	18.4738	15.515	15.479	16.6534	16.0776	16.6123	16.0181	18.3139	18.0157	17.7936	18.0469
	Poland	40.2575	39.9626	39.385	36.7964	33.7577	31.3947	29.3859	31.1206	30.2794	31.2531	29.6929
	Portugal	29.3332	31.8037	28.0507	30.3108	27.1038	24.6986	24.8014	25.4437	29.0942	24.3133	17.4865
	Romania	25.0721	25.1676	24.0042	22.9695	23.1576	20.9449	20.2221	20.6247	19.187	18.9455	19.9397
	Serbia	36.7707	36.9617	36.652	34.2755	32.1089	29.5988	29.4009	28.7698	27.7146	28.0613	26.9783
	Slovakia	87.9587	41.42	29.915	48.1086	51.566	43.1441	42.09	45.8192	39.5503	42.7471	43.9007
	Slovenia	40.8457	40.9545	39.0271	34.9844	38.2577	34.272	36.2147	29.4309	32.5166	31.4054	35.0356
	Spain	11.2725	12.567	13.1565	13.2283	12.0841	11.8532	11.9109	11.4474	12.0385	12.5683	12.6949
	Sweden	21.529	23.5231	24.0557	22.5721	23.2076	21.3376	21.9827	22.0342	21.8424	20.8444	21.0325
	Switzerland	21.8282	21.5674	21.8872	20.7775	21.2909	20.1661	20.504	19.3266	19.9029	18.9075	19.6212
	United Kingdom	14.2259	15.3029	14.8786	13.9744	14.1509	13.7104	14.4295	15.2755
	USA	24.0465	24.3974	24.3261	24.9365	25.2622	25.8427	26.9717	27.3712	26.8178	26.2696	27.2228
All deaths	Austria	69.1767	73.1366	69.1501	66.608	68.6506	65.3616	63.5235	64.4258	60.7019	62.7002	66.584
of despair	Belgium	55.5411	60.294	55.5422	55.8893	54.6329	55.0097	54.6912	54.9641	53.7516	54.5903	54.3566
	Bulgaria	57.8258	64.7568	59.2112	58.72	61.2863	60.2782	61.569	59.8163	64.2081	67.5806	70.2007
	Croatia	88.821	90.2006	83.4156	83.5008	79.9059	76.5595	76.049	83.7578	87.1653	77.2882	87.2734
	Czechia	66.5725	67.9339	64.8804	60.4413	59.6651	58.0218	61.6461	61.4554	60.2039	63.9316	67.8149
	Denmark	66.7077	66.5057	61.2359	61.3132	56.9423	56.5364	54.0966	51.4514	51.8529	48.5744	50.8639
	Estonia	113.491	124.788	108.712	110.613	108.247	106.789	105.797	96.3357	93.5786	115.365	117.401
	Finland	86.3016	85.3982	83.8539	80.2776	71.839	75.3745	70.631	75.0994	71.4608	73.9539	71.7378
	France	59.7846	58.2124	56.7875	53.6348	54.1784	51.7027	50.0527	50.2623	49.9461	51.0774	51.71
	Germany	59.3501	57.6271	57.8589	55.6004	56.3534	57.2461	55.4478	55.1687	53.9474	54.9953	54.6534
	Greece	23.0948	23.1445	23.6373	23.0815	23.7381	23.1017	23.2508	22.4971	23.1256	21.7705	24.3528
	Hungary	118.12	112.03	101.656	100.254	94.82	91.8563	88.9299	93.3865	89.8681	97.498	95.1996
	Ireland	42.1307	42.2076	40.0263	38.0203	34.0316	33.7171	30.8779	33.8559	32.4673	35.3613	37.5068
	Italy	27.5328	26.7896	25.4816	24.8258	23.9513	23.2216	23.0892	22.3242	21.9595	21.8466	22.2658
	Latvia	105.048	106.831	97.1591	99.7622	107.168	104.4	102.807	101.484	83.1635	92.959	107.719
	Lithuania	157.387	148.671	157.077	144.531	138.806	137.314	121.354	110.823	102.417	106.609	102.84
	Netherlands	24.9938	25.5488	28.6914	28.498	29.4015	29.9387	30.3299	28.8136	28.4242	29.795	29.7994
	Norway	43.1497	36.7437	37.0433	36.9367	36.4598	37.1061	35.3725	38.1652	36.538	38.6086	36.6537
	Poland	82.2705	81.9323	77.6135	72.9081	73.1342	75.0908	76.8424	82.0626	81.837	89.1242	87.1697
	Portugal	53.6389	54.2274	49.0737	52.4426	46.268	45.5279	44.4402	45.5769	49.6092	45.2284	38.7034
	Romania	103.688	102.553	97.0435	96.0963	93.6441	92.7848	93.5843	95.6349	94.4906	93.7831	97.4707
	Serbia	61.8904	61.3191	61.6773	60.0852	56.8425	53.0111	54.0612	50.6725	51.9067	52.4893	52.8489
	Slovakia	146.426	102.268	81.1159	102.094	106.589	96.4393	89.5727	107.269	102.225	101.683	107.619
	Slovenia	104.21	108.46	103.521	94.2684	97.7023	94.0495	98.1504	94.0837	105.584	93.9504	91.0447
	Spain	32.0356	32.4096	32.6676	32.1383	30.6749	29.8671	29.8926	28.3243	29.0115	29.7777	30.1275
	Sweden	41.7582	43.943	43.3241	45.2797	46.2082	44.1073	44.9403	44.0091	44.7666	42.4144	41.9027
	Switzerland	42.7694	41.842	41.3452	39.8633	40.4846	37.5512	37.8184	35.9422	36.9255	35.069	36.1006
	United Kingdom	38.9387	39.1186	39.6171	39.8432	41.5541	42.4971	44.0185	45.5812
	USA	60.7652	61.6793	63.5678	66.0437	69.8334	75.9511	80.5166	80.5396	82.3488	95.8309	105.819

## Sheet: SDR_Female
Standardized death rate (SDR)		Female
Cause	Country	2011	2012	2013	2014	2015	2016	2017	2018	2019	2020	2021
Alcohol-	Austria	1.97541	1.67842	1.87704	2.12238	2.10827	1.86918	2.2135	2.57942	2.20779	2.18635	2.92522
related	Belgium	1.51374	2.09671	1.99738	1.72938	2.05889	1.67807	1.8662	1.48431	1.50829	1.81505	1.33268
F10	Bulgaria	0.0255588	0.0483972	0	0.0282796	0.138596	0.0257607	0.0663024	0.0881773	0.078601	0.152603	0.23715
	Croatia	1.12721	1.44531	1.33056	1.50106	1.25595	0.961068	0.887628	0.674914	1.71523	1.55852	1.1709
	Czechia	0.389711	0.383676	0.464838	0.517015	0.480397	0.399273	0.411246	0.430098	0.581002	0.672691	0.634465
	Denmark	5.96118	5.57503	5.94904	5.0022	5.22632	5.64389	4.21907	3.49679	3.40789	3.85014	3.66327
	Estonia	3.17036	2.96305	1.41347	1.13326	1.01824	1.28124	1.19407	0.790697	0.810058	2.86255	1.53988
	Finland	1.30182	1.35242	1.50977	1.46961	1.18435	1.41175	1.46128	1.66182	1.54902	1.23142	1.26944
	France	1.84539	1.77553	1.51384	1.39968	1.47175	1.51151	1.36611	1.52129	1.44435	1.17301	1.34304
	Germany	2.51667	2.36789	2.75676	2.56934	2.71609	2.43683	2.27221	2.30821	2.15221	2.38584	2.27317
	Greece	0.0769359	0	0.0177376	0.0143633	0.0686367	0.0623091	0.121238	0.0862879	0.0511466	0.203385	0.0835
	Hungary	1.00971	0.972329	0.844401	1.01017	0.882939	0.937513	0.927489	1.17168	1.2626	1.17205	1.03892
	Ireland	0.0531721	0.0800043	0	0.271482	0.340376	0.306764	0.365895	0.0371746	0.172184	0.285962	0.255003
	Italy	0.114494	0.133155	0.144868	0.100904	0.126166	0.116981	0.100863	0.123288	0.132224	0.12698	0.146936
	Latvia	3.32632	3.87452	2.57442	2.57052	3.45806	1.33536	1.6215	1.91963	1.44696	2.02079	4.32633
	Lithuania	0.24724	0.178902	0.309709	0.164441	0.119959	0.121987	0.194079	0.0535855	0.13505	0.237179	0.218263
	Netherlands	0.603977	0.566757	1.16823	1.06818	1.50888	1.42313	1.33942	1.39885	1.24625	1.13477	1.1875
	Norway	1.32203	1.31583	1.6696	1.3048	1.12276	0.977619	1.12558	1.42419	0.845179	1.13013	1.33356
	Poland	1.16509	1.14816	1.05321	1.01211	1.32778	1.85578	2.03456	1.99061	2.34482	2.77747	2.04428
	Portugal	0.30448	0.332714	0.180503	0.086647	0.183404	0.183567	0.219091	0.129114	0.189288	0.231463	0.170381
	Romania	0.249367	0.09504	0.136747	0.404505	0.301528	0.380503	0.320626	0.242451	0.420444	0.367978	0.294608
	Serbia	0.307027	0.544198	0.450679	0.417878	0.456206	0.451839	0.435106	0.496963	0.611817	0.541815	0.416933
	Slovakia	0.352079	0.519092	0.40398	0.899211	0.572488	0.687568	0.790674	0.600388	1.2497	0.504496	0.458413
	Slovenia	2.13369	2.04145	3.66285	2.93467	4.2045	3.47705	5.48188	5.30893	5.5073	5.34824	5.43822
	Spain	0.19195	0.218632	0.128885	0.139581	0.126253	0.130709	0.130798	0.120262	0.0671986	0.105951	0.0991599
	Sweden	0.997446	0.877982	0.934528	0.963468	0.917564	0.868062	1.27067	0.927892	1.13333	1.25666	1.42905
	Switzerland	1.2067	1.20373	1.61138	1.69377	1.37014	1.21654	1.0918	1.4349	0.978151	1.25531	0.887479
	United Kingdom	0.739287	0.700555	0.561844	0.775756	0.728251	0.776859	0.885689	0.942937
	USA	1.03523	1.0852	1.13698	1.20035	1.29798	1.3779	1.4693	1.64084	1.75376	2.28507	2.51983
Drug-related	Austria	1.23758	0.957675	1.13434	0.653458	0.963729	0.497341	0.659836	0.764999	0.619333	1.00497	0.914196
F11-F16,	Belgium	0.122863	0.195393	0.105461	0.176987	0.145416	0.156877	0.122889	0.0637025	0.121032	0.139757	0.297662
F18-F19	Bulgaria	0.146634	0.0254515	0.0455537	0	0	0.050416	0	0	0	0.0273066	0
	Croatia	0	0.086051	0.099173	0.0913454	0	0.147411	0.0416822	0.195199	0.304653	0.416378	0.26242
	Czechia	0.0202496	0	0.0324743	0	0.0347865	0.0349083	0.0689261	0.0578935	0.0522383	0.0533445	0.10495
	Denmark	0.323495	0.187884	0.238688	0.348744	0.252495	0.334033	0.318897	0.210827	0.206765	0.336828	0.141102
	Estonia	0	0	0	0	0	0	0	0	0	0	0
	Finland	0.148152	0.310978	0.18211	0.190493	0.152704	0.341324	0.278043	0.31735	0.433295	0.38204	0.692178
	France	0.0826766	0.0888609	0.0688205	0.0733235	0.0416117	0.109608	0.0953618	0.0916268	0.117639	0.133931	0.109899
	Germany	0.340545	0.400457	0.362092	0.402018	0.419098	0.430623	0.317955	0.403439	0.359534	0.33401	0.333933
	Greece	0.0536362	0	0	0	0	0	0	0	0.0527454	0.0329244	0.0379738
	Hungary	0.0192808	0.0384876	0	0.0203777	0.0355025	0	0.0196915	0.0364946	0.0218141	0.0319113	0.0377418
	Ireland	0	0	0	0	0	0	0	0.0413371	0	0.188244	0.0338339
	Italy	0.0962137	0.0534265	0.0468341	0.0499757	0.0477092	0.0441851	0.0534461	0.0746091	0.0981917	0.070818	0.0743285
	Latvia	0	0	0	0	0.0916009	0	0	0.0956896	0.110538	0	0.0999416
	Lithuania	0	0	0	0	0	0.0680804	0.220243	0	0	0.0845217	0.058529
	Netherlands	0.0820399	0.0246302	0.0735156	0.0466737	0.0684959	0.0457472	0.124693	0.109022	0.0694725	0.108189	0.139555
	Norway	0.221378	0.250093	0.116263	0.210918	0.512082	0.317104	0.153025	0.0398979	0.195393	0.412191	0.310465
	Poland	0	0	0.00404394	0	0	0.0181008	0.0090524	0.0307877	0.0138243	0.0238121	0.0385251
	Portugal	0.0203713	0.0164218	0	0.0338453	0.0299978	0	0.0171257	0.0508346	0.0870436	0	0.035506
	Romania	0	0	0	0.0106654	0.0108466	0	0.00827038	0	0.0186486	0	0.0334985
	Serbia	0.147194	0.0518075	0.026884	0.074049	0	0.0836426	0	0.0217199	0.0252742	0.0586472	0.257101
	Slovakia	0	0.0293417	0	0	0	0	0.0801111	0.0309368	0	0	0.0297412
	Slovenia	0	0	0.0990652	0	0	0.0939263	0.0915493	0.372322	0	0.424065	0.170717
	Spain	0.028254	0.0146527	0.00820233	0.0202028	0.0151893	0.00806255	0.00857719	0.0206727	0.0104487	0.0162411	0.0229533
	Sweden	0.0819389	0.0429486	0.060258	0.107335	0.0560035	0.0825239	0.0191538	0.124812	0.0910398	0.0342965	0.0214165
	Switzerland	0.29919	0.297979	0.340652	0.32591	0.57243	0.501643	0.378403	0.431662	0.468879	0.336361	0.457113
	United Kingdom	0.0985803	0.1169	0.084855	0.142558	0.174548	0.12173	0.138353	0.124432
	USA	0.401587	0.431172	0.456214	0.508989	0.620933	0.650857	0.711086	0.715746	0.711729	0.723971	0.767616
Chronic liver	Austria	8.99736	9.67919	8.6085	7.92647	8.51183	8.16972	8.12254	7.39793	8.21169	8.11888	8.40518
disease	Belgium	7.75586	7.96638	7.76679	7.55848	8.03257	7.68385	6.88157	7.86712	7.52153	7.53543	7.26894
K70, K73-K74	Bulgaria	7.14388	8.88173	8.74685	7.65165	8.5573	9.77424	9.14119	8.73137	9.355	9.22251	8.2416
	Croatia	10.4177	11.6271	8.41034	9.66501	9.27485	9.34345	8.72581	8.60498	7.7141	8.07048	7.98466
	Czechia	10.9618	10.6014	10.9132	10.6679	10.5794	10.2321	11.2138	11.5096	12.198	11.8069	13.2402
	Denmark	9.87153	9.43748	8.14347	8.29197	6.45665	7.74757	7.94312	7.70066	8.32402	8.14377	7.93156
	Estonia	11.5661	12.467	10.5297	9.99213	14.4776	11.4259	11.0586	14.3563	14.356	15.6641	19.9285
	Finland	11.7125	11.6287	11.0642	10.3962	10.6656	10.478	10.5865	11.2476	11.6256	12.0352	11.5834
	France	6.52878	6.36645	6.14758	5.48227	5.62752	5.54813	5.28899	5.08741	4.97189	5.13301	5.05398
	Germany	10.2184	9.69297	10.0331	9.56999	9.62304	9.81505	9.66849	9.51087	9.29499	9.78352	10.1596
	Greece	3.24939	3.41852	3.51704	3.05262	2.93029	2.86318	3.06289	2.85451	2.75224	2.98555	2.53491
	Hungary	20.1496	17.0495	15.1292	15.7454	15.1257	14.3926	15.2153	14.6507	15.0798	14.5279	15.3534
	Ireland	6.14549	6.87415	5.21457	4.18373	4.98979	4.99824	4.80357	4.14723	4.5221	5.89465	6.85374
	Italy	7.02961	6.66472	6.17401	5.81371	5.60811	5.68167	5.03318	4.77885	4.58035	4.4548	4.24647
	Latvia	11.6296	10.5322	12.169	12.234	11.6964	12.8034	10.2709	13.8476	11.7122	11.9783	18.3226
	Lithuania	18.8838	17.8877	19.9918	17.582	17.0993	15.6522	14.5249	14.0597	14.3935	18.0415	19.6123
	Netherlands	3.53509	3.56316	3.55758	3.24381	3.5073	3.76847	3.35574	3.46105	3.48495	3.46718	3.57019
	Norway	2.50305	3.26699	3.59102	2.52645	2.80707	3.11615	3.4474	2.96447	2.94473	4.05039	2.99686
	Poland	9.57276	9.64985	9.606	8.81864	8.53978	9.17119	10.6862	11.2227	11.3244	11.9832	12.305
	Portugal	4.91262	4.41009	4.74741	3.95943	3.92378	4.30047	3.48766	3.42814	3.95686	3.76232	3.5519
	Romania	35.1985	33.9539	31.0819	32.5682	30.4262	31.0395	31.0662	29.8122	28.1956	26.8002	25.9222
	Serbia	4.41039	4.00038	3.23125	3.32103	3.39357	3.11719	3.7039	3.32193	3.76308	3.39912	3.52073
	Slovakia	15.7957	16.8908	13.851	13.3752	14.7517	14.6216	15.4626	17.0223	15.6699	16.7765	17.5782
	Slovenia	16.126	15.7546	12.915	11.6438	9.91583	7.9682	7.8897	9.81697	10.4035	10.3566	9.64683
	Spain	5.34455	4.90294	4.76143	4.66338	4.75448	4.15315	4.11412	3.8429	3.74806	3.73845	4.02451
	Sweden	4.33927	4.34359	4.19154	4.44787	4.16426	5.10521	4.47834	4.75819	4.49856	4.89537	4.5136
	Switzerland	4.86432	5.58566	4.49261	4.94884	4.92466	4.62649	4.38172	4.8686	4.80938	4.24757	4.20352
	United Kingdom	8.84755	8.64327	8.35481	8.53722	8.83711	8.93922	9.141	8.58445
	USA	8.61457	8.74135	8.83646	9.28289	9.85888	9.76062	9.97985	10.0579	10.3424	12.0708	13.0644
Poisoning	Austria	0.183891	0.212051	0.161781	0.21154	0.172479	0.240373	0.262529	0.114334	0.125652	0.274599	0.396705
X40-X49	Belgium	1.26605	1.12648	1.36885	1.33918	1.4152	1.30427	1.54734	1.24074	1.13054	0.977727	1.2406
	Bulgaria	0.726955	0.601419	0.699546	0.560981	0.694052	0.385661	0.49057	0.500833	0.607039	0.558052	0.49338
	Croatia	1.49535	1.68357	0.873652	1.03823	0.867907	1.07545	1.18202	0.960844	1.01935	0.718727	0.738854
	Czechia	1.5485	2.5163	2.19667	2.2428	2.41646	2.56125	2.08983	1.80099	1.53022	1.88409	1.91552
	Denmark	2.0762	1.75479	1.92112	2.17784	1.87549	1.76676	2.18508	2.08614	2.62378	2.05938	2.30293
	Estonia	7.13242	8.00251	6.7967	6.85315	5.39258	7.39825	7.21302	6.08695	4.99562	4.77887	6.92532
	Finland	5.97749	5.7424	5.65413	3.85144	4.15867	4.12247	4.7264	4.62266	4.55163	3.82431	3.28319
	France	2.50007	2.41545	2.2856	2.11201	2.1993	1.82192	1.83467	1.23361	1.27178	1.3705	1.50151
	Germany	0.385914	0.405222	0.39099	0.393702	0.419067	0.577757	0.60666	0.696882	0.710054	0.679396	0.737467
	Greece	0.640971	0.493677	0.590484	0.513029	0.830609	0.857521	0.912437	0.495501	0.694068	0.865698	0.859609
	Hungary	0.565976	0.67573	0.659878	0.346237	0.293281	0.51953	0.657477	0.330491	0.572381	0.365307	0.466037
	Ireland	2.86007	2.81209	3.49697	3.01736	3.31274	2.57196	3.0445	4.15507	3.25417	6.16626	4.8498
	Italy	0.306835	0.443506	0.398419	0.333358	0.407269	0.364196	0.359742	0.463562	0.433943	0.427419	0.401436
	Latvia	1.93228	3.20573	3.77051	2.57826	2.39615	3.56179	4.05474	2.76669	2.57778	2.82814	4.00675
	Lithuania	6.04922	4.83692	4.84935	4.81696	6.60117	5.87415	5.62866	4.47834	3.86605	3.06247	3.29142
	Netherlands	0.491299	0.420197	0.575153	0.461456	0.498561	0.459274	0.50272	0.565425	0.677664	0.670271	0.69611
	Norway	2.74112	3.76325	3.22305	3.69751	3.72053	4.40911	3.22818	3.58785	3.53537	3.9624	3.69884
	Poland	1.17198	1.28071	1.1138	0.977584	1.00562	0.923171	1.04483	1.15138	1.22959	1.45709	1.70499
	Portugal	0.166494	0.17349	0.343766	0.341805	0.282802	0.46905	0.408487	0.714411	0.440389	0.487315	0.853109
	Romania	2.7744	2.43962	2.32104	2.05003	2.02998	1.65831	1.60361	1.69567	1.39743	1.38072	1.31566
	Serbia	0.274808	0.511225	0.236316	0.501156	0.302755	0.277362	0.314647	0.581984	0.276594	0.0807608	0.366646
	Slovakia	1.04122	1.17644	1.38566	1.22075	1.00597	0.61615	1.13671	0.677728	0.844773	0.832385	0.676272
	Slovenia	1.82824	1.02343	1.37782	0.81617	1.21535	0.830494	1.0652	1.44141	0.605667	1.60883	0.772587
	Spain	0.812109	0.92158	0.923051	1.0951	1.07489	1.01034	1.08632	0.920326	1.03153	1.12973	1.0665
	Sweden	1.86399	1.8835	1.96761	2.50879	2.67192	2.47086	2.65492	2.94322	2.29808	2.4978	2.63118
	Switzerland	0.832396	0.814406	0.9684	0.855177	1.13651	1.00239	1.1098	1.30308	0.913699	1.29563	0.705742
	United Kingdom	2.09998	2.34467	2.63847	2.91152	3.23828	3.65756	3.78653	4.47602
	USA	8.30439	8.32017	8.73856	9.34857	10.0569	11.5301	12.5595	11.9002	12.0932	15.5648	18.118
Suicide	Austria	7.16485	6.50927	7.18886	7.02062	6.27042	6.35865	5.55374	5.50555	5.16104	4.90867	4.54259
X60-X84,	Belgium	10.8649	9.75556	9.47877	9.88422	9.68267	9.50498	8.55027	8.76563	7.92098	8.11097	8.08972
Y87.0	Bulgaria	4.01795	5.10073	3.73681	4.22667	4.0124	3.99914	4.14765	3.79671	3.12731	3.07074	3.21251
	Croatia	7.83657	7.67286	6.35443	8.00975	8.30946	7.22153	6.90174	7.08935	5.26467	5.51181	5.60075
	Czechia	4.75535	5.1756	5.28258	5.4537	4.74783	4.7269	5.28148	4.61971	4.43	3.9586	4.75936
	Denmark	5.62037	5.90282	5.72475	5.89011	6.10986	4.96007	5.63944	5.47401	5.15676	5.58045	5.11048
	Estonia	5.38726	6.19625	6.09315	6.47742	5.07326	5.07885	7.29663	5.80628	5.62704	6.35528	5.19368
	Finland	7.30941	7.78765	8.08578	7.00511	6.20209	6.07129	7.67262	6.82411	6.50682	6.84721	8.03226
	France	7.97664	7.35508	7.24907	6.65831	6.26426	5.85106	5.97978	6.3754	5.99525	6.37129	6.16824
	Germany	5.61374	5.82508	5.85414	5.73845	5.9344	5.37342	4.91941	4.92791	4.71429	4.83653	5.08809
	Greece	1.42868	1.56283	1.87467	1.92276	1.83776	1.4134	1.66475	2.07299	1.55556	1.51361	1.32992
	Hungary	10.6575	10.2439	9.27804	8.25297	8.77699	8.21288	7.21739	6.97161	7.20417	7.18484	6.51126
	Ireland	3.9614	4.07513	4.28575	3.80506	3.9134	3.68577	3.19738	4.45951	3.63481	5.20938	3.63284
	Italy	2.6035	2.78787	2.87124	2.74288	2.56536	2.39335	2.5005	2.57911	2.39027	2.29255	2.50436
	Latvia	6.2456	6.4604	5.47218	6.19008	7.02219	6.59528	5.97062	3.40222	5.57458	4.71216	3.30708
	Lithuania	11.65	10.0572	11.6759	9.3664	10.0536	7.83785	9.09106	8.30796	7.18477	8.01638	7.51031
	Netherlands	6.1403	6.82937	6.52124	6.94414	6.93067	7.12285	7.04266	7.46485	6.5775	6.64681	6.3618
	Norway	6.84516	6.00491	7.17386	5.82986	7.5193	7.78086	7.44333	7.73288	6.99657	6.47468	6.52393
	Poland	3.88851	4.14296	4.25004	4.09391	3.6911	3.01764	3.0359	2.93883	3.07224	3.00727	3.31927
	Portugal	3.90328	3.66299	4.10481	5.09308	5.52538	3.82124	4.58698	4.2382	3.87862	3.37389	3.45962
	Romania	3.89074	3.42267	3.59552	3.159	3.31909	3.06069	3.21793	3.11672	2.38667	2.38003	2.58732
	Serbia	9.06829	7.9613	7.57768	7.19113	7.06403	6.68185	6.27167	5.9905	6.28877	5.57967	5.60893
	Slovakia	2.42979	2.65004	3.11862	2.97427	2.97222	2.1495	2.39832	2.75468	2.01136	1.77741	2.35736
	Slovenia	8.16834	7.45767	8.25102	5.88443	8.36067	7.11848	7.42175	7.19106	7.78487	6.18907	8.27093
	Spain	3.06054	3.29781	3.94374	3.94131	3.72672	3.64875	3.84592	3.59983	3.54069	3.91236	3.92291
	Sweden	6.87327	7.15753	7.70443	7.61248	6.84932	7.15395	7.00846	7.70834	7.98424	6.7188	6.92564
	Switzerland	6.85247	6.92714	6.93378	6.60482	6.54289	6.00455	6.28022	6.5386	6.22011	6.22065	6.35883
	United Kingdom	2.79762	2.91372	2.98179	3.16934	3.4086	3.32635	3.31935	3.80865
	USA	5.5226	5.67467	5.80182	6.14219	6.42307	6.40548	6.45837	6.53151	6.32269	5.76034	5.97913
Event of	Austria	1.57172	1.71204	1.29991	1.52803	2.25867	2.55008	1.98295	2.43164	2.73616	2.84466	2.53002
undetermined	Belgium	1.8553	2.16833	2.69606	2.15836	1.61353	2.31642	3.03959	2.66998	3.46891	3.30924	3.59211
intent	Bulgaria	1.43031	1.08256	0.970029	1.20409	0.76791	0.823631	1.06618	1.04855	1.89732	2.43241	2.41605
Y10-Y34,	Croatia	0.0482742	0.139753	0.269539	0.148097	0.0856151	0.0501467	0.443024	0.463309	1.22802	1.05959	1.95488
Y87.2	Czechia	1.81776	1.0931	0.906433	1.19278	1.04954	1.02156	1.00858	1.95298	1.90714	2.09446	3.08658
	Denmark	0.793842	0.605209	0.343958	0.44305	0.312566	0.310381	0.376672	0.649652	0.589221	0.333347	0.446077
	Estonia	1.03884	1.70185	1.29115	0.834013	1.15485	2.24672	0.36905	1.40433	1.59266	2.02304	1.74672
	Finland	0.881787	0.540801	0.784064	1.18936	0.610746	0.960968	0.929981	1.24443	0.786241	0.988349	1.04408
	France	0.308619	0.392705	0.46184	0.398886	0.560971	0.333161	0.60859	0.538331	0.811464	1.11346	1.22153
	Germany	1.60934	1.48719	1.38965	1.00178	0.990312	1.0297	1.32876	1.33666	1.54251	1.62963	1.3004
	Greece	0.0299953	0.217313	0.233136	0.313681	0.133877	0.369692	0.305598	0.395188	0.327295	0.0672236	0.423591
	Hungary	1.09149	1.5373	1.36753	1.43925	1.32977	1.12537	1.07877	1.18544	1.09985	0.974467	1.18447
	Ireland	1.25866	0.760105	0.725059	0.671032	0.485196	0.396059	0.404529	0.71551	0.166845	0.0822199	0
	Italy	0.0163873	0.0142623	0.0088822	0	0	0.00173541	0.00689836	0.00291291	0.00800651	0.0157468	0.0070986
	Latvia	2.98896	3.44684	3.68671	3.42098	2.46589	3.75149	5.48431	3.73558	2.95832	4.25534	4.4389
	Lithuania	5.88359	5.60851	4.31688	4.32433	3.61807	4.00953	4.06673	3.06337	3.72915	3.26773	2.6554
	Netherlands	0.12705	0.185764	0.225264	0.293372	0.190181	0.0813434	0.115868	0.119232	0.196234	0.14568	0.137315
	Norway	0.0309148	0.0383553	0	0.220507	0.0423158	0.123598	0.0415746	0.0403047	0.202411	0.195061	0.110553
	Poland	2.14999	1.8689	1.87068	1.92185	1.46101	1.45058	1.48168	1.90617	1.95313	2.02139	1.59308
	Portugal	7.00393	6.6638	6.00009	6.04236	5.19582	3.36565	3.33948	4.71065	7.69915	4.82579	1.24972
	Romania	0.547185	0.633032	0.696744	0.786475	0.76886	0.713471	0.635225	0.5412	0.598085	0.528998	0.909145
	Serbia	2.33626	2.66066	2.9378	3.07891	3.38243	3.13246	2.92323	2.08816	2.40923	3.08948	2.97224
	Slovakia	48.3055	8.91576	1.23273	12.3504	18.6801	16.62	16.099	16.8798	14.5677	16.0092	12.4834
	Slovenia	0.837169	0.529944	0.522798	0.828113	0.487977	1.01166	0.674071	0.685254	0.174005	0.944927	0.48787
	Spain	0.0924511	0.110041	0.103405	0.0605086	0.0361846	0.0412807	0.0654326	0.113901	0.0979989	0.0227786	0.0649179
	Sweden	2.16523	2.63043	2.80874	2.62032	2.70555	2.34723	2.70171	2.20892	2.40538	2.03132	1.95473
	Switzerland	0.438981	0.58328	0.492344	0.508515	0.426519	0.551627	0.646829	0.546319	0.760821	0.788499	1.03762
	United Kingdom	1.4649	1.33751	1.2032	1.08155	1.12506	1.05217	1.07585	1.02108
	USA	1.20094	1.16935	1.19115	1.12259	1.18186	1.27702	1.26069	1.18477	1.18164	1.22155	1.30368
Suicide	Austria	8.73657	8.2213	8.48877	8.54865	8.52909	8.90873	7.53669	7.93719	7.8972	7.75333	7.07261
+ event of	Belgium	12.7202	11.9239	12.1748	12.0426	11.2962	11.8214	11.5899	11.4356	11.3899	11.4202	11.6818
undetermined	Bulgaria	5.44827	6.18329	4.70684	5.43076	4.78031	4.82277	5.21383	4.84526	5.02464	5.50315	5.62856
intent	Croatia	7.88485	7.81262	6.62397	8.15785	8.39507	7.27168	7.34476	7.55266	6.49269	6.5714	7.55563
	Czechia	6.57311	6.2687	6.18901	6.64648	5.79737	5.74846	6.29006	6.57269	6.33713	6.05306	7.84594
	Denmark	6.41422	6.50803	6.0687	6.33316	6.42242	5.27045	6.01612	6.12366	5.74598	5.91379	5.55656
	Estonia	6.4261	7.8981	7.38431	7.31143	6.22811	7.32557	7.66568	7.21061	7.2197	8.37832	6.9404
	Finland	8.1912	8.32845	8.86985	8.19447	6.81284	7.03226	8.6026	8.06853	7.29306	7.83556	9.07634
	France	8.28526	7.74778	7.71091	7.0572	6.82523	6.18423	6.58837	6.91373	6.80672	7.48475	7.38977
	Germany	7.22308	7.31227	7.24379	6.74022	6.92471	6.40311	6.24817	6.26456	6.2568	6.46617	6.38849
	Greece	1.45867	1.78015	2.10781	2.23644	1.97163	1.7831	1.97035	2.46818	1.88286	1.58083	1.75351
	Hungary	11.749	11.7812	10.6456	9.69221	10.1068	9.33824	8.29616	8.15705	8.30402	8.15931	7.69573
	Ireland	5.22006	4.83523	5.01081	4.47609	4.3986	4.08183	3.60191	5.17502	3.80166	5.2916	3.63284
	Italy	2.61989	2.80213	2.88012	2.74288	2.56536	2.39508	2.5074	2.58202	2.39827	2.30829	2.51146
	Latvia	9.23455	9.90723	9.15889	9.61106	9.48808	10.3468	11.4549	7.1378	8.5329	8.9675	7.74599
	Lithuania	17.5336	15.6657	15.9928	13.6907	13.6716	11.8474	13.1578	11.3713	10.9139	11.2841	10.1657
	Netherlands	6.26735	7.01514	6.7465	7.23751	7.12085	7.20419	7.15853	7.58408	6.77373	6.79249	6.49911
	Norway	6.87608	6.04326	7.17386	6.05037	7.56162	7.90445	7.4849	7.77318	7.19898	6.66974	6.63448
	Poland	6.0385	6.01186	6.12072	6.01576	5.15211	4.46822	4.51758	4.845	5.02538	5.02866	4.91235
	Portugal	10.9072	10.3268	10.1049	11.1354	10.7212	7.18689	7.92646	8.94885	11.5778	8.19968	4.70934
	Romania	4.43793	4.05571	4.29226	3.94548	4.08795	3.77416	3.85315	3.65792	2.98476	2.90903	3.49647
	Serbia	11.4046	10.622	10.5155	10.27	10.4465	9.8143	9.1949	8.07866	8.698	8.66915	8.58118
	Slovakia	50.7353	11.5658	4.35135	15.3247	21.6523	18.7695	18.4973	19.6345	16.579	17.7866	14.8408
	Slovenia	9.0055	7.98762	8.77382	6.71254	8.84865	8.13014	8.09582	7.87632	7.95888	7.13399	8.7588
	Spain	3.15299	3.40785	4.04714	4.00182	3.7629	3.69004	3.91135	3.71373	3.63869	3.93514	3.98783
	Sweden	9.0385	9.78795	10.5132	10.2328	9.55487	9.50117	9.71017	9.91726	10.3896	8.75012	8.88038
	Switzerland	7.29146	7.51042	7.42612	7.11334	6.96941	6.55617	6.92705	7.08492	6.98093	7.00915	7.39645
	United Kingdom	4.26252	4.25123	4.18499	4.25089	4.53367	4.37851	4.3952	4.82973
	USA	6.72354	6.84402	6.99297	7.26478	7.60493	7.68251	7.71907	7.71628	7.50433	6.98189	7.28281
All deaths	Austria	21.1308	20.7486	20.2704	19.4625	20.2854	19.6853	18.7951	18.7939	19.0617	19.3381	19.7139
of despair	Belgium	23.3787	23.3088	23.4133	22.8466	22.9483	22.6445	22.0079	22.0915	21.6713	21.8882	21.8217
	Bulgaria	13.4913	15.7403	14.1988	13.6717	14.1703	15.0588	14.9119	14.1656	15.0653	15.4636	14.6007
	Croatia	20.9251	22.6547	17.3377	20.4535	19.7938	18.7991	18.1819	17.9886	17.246	17.3355	17.7125
	Czechia	19.4934	19.7701	19.7961	20.0742	19.3084	18.976	20.0739	20.3713	20.6986	20.4701	23.7411
	Denmark	24.6466	23.4632	22.321	22.1539	20.2334	20.7627	20.6823	19.6181	20.3084	20.3039	19.5954
	Estonia	28.295	31.3307	26.1242	25.29	27.1166	27.4309	27.1314	28.4446	27.3813	31.6838	35.3341
	Finland	27.3312	27.363	27.2801	24.1023	22.9742	23.3858	25.6548	25.9179	25.4526	25.3085	25.9046
	France	19.2422	18.3941	17.7268	16.1245	16.1654	15.1754	15.1735	14.8477	14.6124	15.2952	15.3982
	Germany	20.6846	20.1788	20.7868	19.6753	20.102	19.6634	19.1135	19.184	18.7736	19.6489	19.8926
	Greece	5.47961	5.69235	6.23307	5.81646	5.80117	5.5661	6.06692	5.90448	5.43306	5.66839	5.2695
	Hungary	33.4936	30.5172	27.2791	26.8144	26.4442	25.1879	25.1161	24.3464	25.2406	24.2565	24.5918
	Ireland	14.2788	14.6015	13.7224	11.9487	13.0415	11.9588	11.8159	13.5558	11.7501	17.8267	15.6252
	Italy	10.167	10.0969	9.64426	9.04083	8.75461	8.60211	8.05463	8.02233	7.64298	7.38831	7.38063
	Latvia	26.1227	27.5197	27.6728	26.9939	27.1303	28.0473	27.4021	25.7674	24.3804	25.7947	34.5016
	Lithuania	42.7138	38.5692	41.1437	36.2541	37.4921	33.5638	33.7256	29.963	29.3085	32.7098	33.3462
	Netherlands	10.9797	11.5899	12.121	12.0576	12.7041	12.9008	12.4811	13.1184	12.2521	12.1729	12.0925
	Norway	13.6637	14.6394	15.7738	13.79	15.7241	16.7244	15.4391	15.7896	14.7197	16.2248	14.9742
	Poland	17.9483	18.0906	17.8978	16.8241	16.0253	16.4365	18.2922	19.2404	19.938	21.2702	21.0052
	Portugal	16.3112	15.2595	15.3766	15.5572	15.1412	12.14	12.0588	13.2714	16.2514	12.6808	9.32024
	Romania	42.6602	40.5443	37.832	38.9789	36.8565	36.8525	36.8519	35.4082	33.0169	31.4579	31.0625
	Serbia	16.544	15.7296	14.4606	14.5842	14.599	13.7443	13.6486	12.5013	13.3748	12.7495	13.1426
	Slovakia	67.9244	30.1815	19.992	30.8199	37.9825	34.6948	35.9674	37.9659	34.3435	35.9	33.5834
	Slovenia	29.0935	26.8071	26.8285	22.1072	24.1843	20.4998	22.6241	24.8159	24.4753	24.8717	24.7871
	Spain	9.52986	9.46565	9.86871	9.92009	9.73372	8.9923	9.25117	8.61789	8.49594	8.92552	9.20096
	Sweden	16.3211	16.936	17.6671	18.2603	17.3646	18.0278	18.1332	18.6714	18.4106	17.4342	17.4756
	Switzerland	14.4941	15.4122	14.8392	14.937	14.9732	13.9032	13.8888	15.1232	14.151	14.144	13.6503
	United Kingdom	16.0479	16.0566	15.825	16.6179	17.5119	17.8739	18.3468	18.9576
	USA	25.0809	25.4276	26.1651	27.6098	29.439	31.0047	32.4443	32.0373	32.4136	37.6307	41.7585

## Sheet: SDR_Both
Standardized death rate (SDR)		Both sexes
Cause	Country	2011	2012	2013	2014	2015	2016	2017	2018	2019	2020	2021
Alcohol-	Austria	5.30617	5.56289	5.52762	5.39129	6.03981	5.70397	5.63268	6.15348	5.60291	6.17788	6.81108
related	Belgium	3.36281	3.98651	4.08374	3.52066	3.75653	3.4983	3.8508	3.4155	3.26343	3.68021	3.24641
F10	Bulgaria	0.229757	0.293464	0.167442	0.344931	0.409872	0.34019	0.272833	0.441288	0.443113	0.650971	0.572479
	Croatia	5.66572	5.93102	4.98537	5.28875	5.11859	4.86361	3.60963	4.4013	7.08145	6.45345	7.54812
	Czechia	1.34765	1.33649	1.28252	1.14641	1.26855	1.25683	1.19731	1.19892	1.57232	1.80784	2.02959
	Denmark	12.6082	12.9525	12.5765	11.4863	12.2402	11.5314	9.25379	8.06482	7.28977	7.31581	8.32534
	Estonia	7.27902	7.81269	4.92285	4.51023	4.94528	4.88458	4.83263	3.94633	3.57854	4.97554	6.1393
	Finland	3.1283	3.69255	3.72342	4.14703	3.6773	3.94953	3.6736	4.14457	4.28115	3.46938	3.67762
	France	4.80266	4.6669	4.4077	4.05848	4.01398	3.94212	3.75456	4.07932	4.06212	3.69328	3.98682
	Germany	5.78201	5.78849	6.31266	5.82527	6.23303	6.10412	5.67924	5.63717	5.28795	5.45727	5.39146
	Greece	0.269656	0.202855	0.119741	0.116841	0.304906	0.233436	0.336881	0.234477	0.366283	0.354275	0.440757
	Hungary	3.60335	3.20204	3.23262	3.72382	3.27992	3.68491	3.49241	4.32788	4.41884	5.70961	5.03604
	Ireland	0.190588	0.187998	0.15483	0.321949	0.671421	0.541359	0.431669	0.567911	0.5049	0.612938	0.480862
	Italy	0.363787	0.351799	0.330656	0.321875	0.333919	0.364565	0.298939	0.383069	0.3588	0.386055	0.483481
	Latvia	8.87543	7.96148	6.91569	6.79786	9.07358	5.72895	6.49232	6.62398	4.57036	6.17017	11.7818
	Lithuania	0.888246	0.949136	0.699582	0.912684	0.644748	0.89366	0.70616	0.47938	0.856461	0.651037	0.785186
	Netherlands	1.30003	1.27889	2.71603	2.60486	2.93406	3.00253	2.95035	3.24138	2.75699	2.98803	3.00302
	Norway	4.50215	3.50247	3.39649	3.30817	3.02493	2.91689	2.8032	3.12476	2.16594	2.71349	2.64895
	Poland	4.61677	4.23898	3.65661	3.54831	5.28166	6.95036	7.91176	8.12907	8.58126	10.0537	8.29148
	Portugal	1.07572	0.927463	0.755805	0.825469	0.763002	0.815719	0.769285	0.799738	0.883128	1.00065	0.917603
	Romania	0.721098	0.56109	0.603005	1.43959	1.17016	1.38954	1.27594	1.12912	1.26343	1.24021	1.49132
	Serbia	3.17476	3.14201	3.39335	3.79228	3.33552	3.20855	3.55306	2.89811	3.14365	3.54576	3.36177
	Slovakia	2.09575	1.91456	1.4212	2.97348	2.52907	2.70227	2.63474	3.26219	4.43995	3.71206	3.04493
	Slovenia	6.34449	7.88269	9.64056	9.66859	12.8342	13.8823	16.477	16.4672	21.3931	17.3306	15.614
	Spain	0.662798	0.667934	0.569973	0.585042	0.601242	0.529033	0.49259	0.488703	0.449213	0.503634	0.475701
	Sweden	2.65885	2.0044	2.01427	2.37544	2.27895	2.25229	2.34922	2.59532	3.07707	2.96149	3.11117
	Switzerland	3.01334	2.55639	2.82527	2.77964	2.65895	2.25507	2.23789	2.16582	2.29953	2.09961	2.33862
	United Kingdom	1.32467	1.23617	1.12803	1.29577	1.35384	1.37943	1.52669	1.55717
	USA	2.36854	2.47323	2.61383	2.69682	2.89655	3.13269	3.31257	3.46087	3.64126	4.84775	5.3418
Drug-related	Austria	2.65529	2.52663	2.2556	1.5572	1.41936	1.12863	1.05989	1.2939	1.28987	1.45025	1.48753
F11-F16,	Belgium	0.274182	0.321844	0.250339	0.377494	0.289063	0.481393	0.350539	0.173132	0.38118	0.374168	0.492351
F18-F19	Bulgaria	0.0996051	0.03955	0.0371631	0	0.0133715	0.0665484	0.01306	0	0.0278861	0.0133252	0.0263384
	Croatia	0.117794	0.15703	0.163778	0.261433	0.188449	0.337429	0.437395	0.64448	0.824114	0.918051	0.798417
	Czechia	0.0422049	0.0374011	0.0468872	0.0362401	0.0620722	0.0256607	0.0411507	0.0663029	0.0478735	0.0630575	0.0785352
	Denmark	0.799755	0.424075	0.44916	0.47726	0.532436	0.605725	0.644676	0.322312	0.341831	0.516294	0.360252
	Estonia	0.0627638	0	0	0.0703524	0.146099	0	0	0	0	0	0.0900435
	Finland	0.259637	0.499456	0.456219	0.435385	0.319319	0.805723	0.549271	0.902728	0.762941	0.960422	1.02433
	France	0.244157	0.226914	0.238903	0.208611	0.253799	0.36167	0.298025	0.332559	0.380698	0.364349	0.410183
	Germany	0.878143	0.961888	0.974185	0.998991	1.08418	1.03621	0.805691	0.879624	0.799279	0.840617	0.773368
	Greece	0.0357474	0.0342101	0.0431408	0	0.00946056	0.00848459	0.0271877	0.0533351	0.140855	0.0753002	0.237157
	Hungary	0.0541259	0.0526635	0.0109658	0.0363095	0.0851151	0.0300892	0.0385479	0.0484432	0.0378662	0.0357108	0.0588537
	Ireland	0	0.037053	0	0	0.0247411	0	0	0.0207036	0	0.123767	0.0738803
	Italy	0.218672	0.214464	0.180604	0.165107	0.174602	0.135995	0.19969	0.20918	0.232813	0.233029	0.248176
	Latvia	0.0405014	0	0.101079	0.0953545	0.192811	0.099422	0.111983	0.148598	0.156581	0.208707	0.207847
	Lithuania	0.0348545	0.0709108	0.062418	0	0.0718955	0.107659	0.145989	0.042316	0	0.120102	0.103695
	Netherlands	0.110725	0.105955	0.164649	0.161403	0.20912	0.274303	0.25815	0.228882	0.356773	0.343774	0.449193
	Norway	0.5719	0.628421	0.503987	0.307394	0.641722	0.400877	0.328859	0.507727	0.342595	0.496761	0.347265
	Poland	0.0107803	0.00492319	0.0154668	0.0120802	0.0062966	0.0233047	0.0272767	0.0423199	0.0225182	0.0491337	0.0678487
	Portugal	0.0573504	0.115771	0.0931786	0.0455191	0.0988116	0.0304249	0.0819646	0.0741484	0.113863	0.12137	0.165161
	Romania	0.0147114	0.0045231	0.0231858	0.0287673	0.0105185	0.030515	0.0140343	0.0198701	0.0358194	0.0312075	0.0530055
	Serbia	0.206206	0.0981737	0.119933	0.2029	0.217803	0.124628	0.169779	0.163785	0.328277	0.288896	0.621224
	Slovakia	0	0.0142767	0.0522418	0.0177368	0.0148445	0	0.0928499	0.0629136	0.0710217	0.0635437	0.0364857
	Slovenia	0	0.0455373	0.229921	0	0	0.137361	0.192975	0.451804	0.506089	1.09305	1.2901
	Spain	0.0564449	0.067624	0.0420248	0.0523601	0.0536743	0.0511811	0.0276854	0.0815101	0.0546246	0.066188	0.0821379
	Sweden	0.147079	0.14306	0.160584	0.228269	0.233796	0.264845	0.155198	0.331579	0.188605	0.128884	0.12206
	Switzerland	0.567805	0.662714	0.630167	0.555403	0.71223	0.808249	0.817479	0.952912	0.970706	0.68352	0.893414
	United Kingdom	0.214466	0.224203	0.261826	0.258763	0.35537	0.291913	0.278751	0.312769
	USA	0.612403	0.620617	0.649011	0.722395	0.820931	0.959306	1.00356	1.00272	1.02458	1.12327	1.20214
Chronic liver	Austria	17.1118	18.3225	16.999	16.0654	16.5882	15.9916	14.9326	14.2222	14.2893	14.9737	14.9769
disease	Belgium	11.233	12.3015	11.3801	11.772	12.2878	11.7971	11.2821	11.9203	11.2691	11.2977	11.3144
K70, K73-K74	Bulgaria	19.2597	21.9671	20.9925	20.7068	22.6235	23.3718	22.7526	22.5701	24.9937	24.1567	24.9605
	Croatia	26.0442	25.5499	22.8225	23.5035	21.4387	21.0623	21.4337	22.5146	22.1202	19.6971	21.7963
	Czechia	18.4728	18.1197	18.2887	17.5064	17.7818	16.9773	18.6071	18.9526	19.3477	19.5069	21.3238
	Denmark	14.7535	14.3628	12.5349	12.9264	11.2322	11.7078	12.2901	11.4424	12.3877	11.7298	11.9091
	Estonia	18.6659	17.7081	18.884	20.0501	23.4753	22.8999	21.2854	23.8087	24.6421	31.4076	34.7357
	Finland	20.8009	21.8033	21.8226	21.069	18.9388	19.3088	18.0636	18.9479	19.6733	21.3734	20.6906
	France	12.0235	11.8671	11.3967	10.8699	10.9737	10.6647	10.3048	10.028	9.81671	9.96091	10.0902
	Germany	16.5542	16.1536	16.1526	15.3748	15.6729	16.1471	15.8145	15.5325	15.2221	15.8757	16.4164
	Greece	7.2483	6.87364	7.25214	6.64403	6.37211	6.40477	6.2872	5.62214	5.68748	6.00226	5.85443
	Hungary	39.851	34.9672	31.5767	32.359	30.7244	29.5997	29.6083	30.3134	30.363	30.5766	31.7224
	Ireland	7.83659	9.11027	8.07493	7.0625	7.04197	7.18107	6.70332	6.77546	7.25497	7.0999	9.27179
	Italy	10.4047	9.81508	9.04711	8.81449	8.46643	8.30213	7.87479	7.55316	7.35004	7.11739	6.96894
	Latvia	18.1861	17.1112	17.5923	18.2106	17.7683	19.2728	16.5087	19.6059	17.0326	17.7284	26.612
	Lithuania	31.3279	28.9691	30.9255	27.2273	25.9472	26.1504	23.151	21.8222	21.5183	27.0724	28.5518
	Netherlands	5.12598	5.12888	4.73343	4.9163	5.03918	5.28584	5.17494	5.181	5.01989	5.35438	5.06973
	Norway	4.49615	4.38504	4.79362	3.76832	4.34877	4.47254	4.91081	3.99114	4.42862	5.04435	4.47681
	Poland	17.664	17.9642	16.9066	15.7971	15.816	17.0727	18.3143	19.5686	19.9059	21.4472	22.1082
	Portugal	12.5597	11.6085	11.1097	10.8644	9.65486	10.6625	9.41479	9.61436	9.9907	9.87162	9.72709
	Romania	51.0571	50.4884	46.734	47.7736	45.6673	46.5018	47.333	47.8595	46.7951	46.0831	46.3687
	Serbia	10.3104	9.86943	9.43125	9.53981	9.46918	9.08535	9.41583	8.75182	9.66222	9.42302	9.94531
	Slovakia	31.0536	33.0672	27.4678	27.2529	29.031	28.1614	26.0444	32.8212	31.5682	30.9328	34.3857
	Slovenia	29.563	30.7684	27.1883	24.1081	20.4439	17.9355	17.6873	19.4222	18.7185	17.5485	16.6627
	Spain	10.97	10.2346	9.93434	9.56199	9.64041	8.86227	8.92493	8.31478	8.1949	8.01866	8.27923
	Sweden	6.49892	7.1653	6.29783	7.30664	6.67774	7.51439	6.96715	7.08678	7.29112	6.82919	7.11947
	Switzerland	8.24017	8.94845	8.0177	8.08283	8.01979	7.5938	7.04862	7.23677	7.1435	6.6831	6.23764
	United Kingdom	12.7249	12.139	11.9787	12.1057	12.3524	12.8598	12.946	12.2442
	USA	12.5711	12.862	13.1891	13.6067	14.1606	14.0253	14.2569	14.4494	14.7568	16.9313	18.3319
Poisoning	Austria	0.2498	0.279466	0.229652	0.295415	0.356944	0.284909	0.343354	0.292881	0.423382	0.352658	0.797957
X40-X49	Belgium	1.76926	1.83727	1.79271	2.043	2.17395	1.86568	1.92061	1.99009	1.81677	1.83294	2.06434
	Bulgaria	1.34982	1.14244	1.36099	1.20688	1.19286	0.876976	1.17533	1.01624	0.959744	1.4422	1.28383
	Croatia	2.53952	2.88016	2.24649	2.48589	2.21222	2.01538	2.66668	3.07588	2.48943	1.95383	1.38948
	Czechia	3.24777	3.9757	4.00122	3.78704	3.98542	4.36714	4.33314	3.71655	3.27993	3.63003	3.9561
	Denmark	4.1978	3.52176	3.7008	3.65062	3.15071	3.61739	3.84732	4.17981	4.3194	3.79093	3.87623
	Estonia	20.049	25.4586	17.4867	17.8193	16.0373	17.2481	17.4216	13.1995	11.4881	12.4946	15.0595
	Finland	13.2623	11.8745	10.7428	8.96447	8.85244	8.57071	8.64976	9.55316	8.35047	8.56402	7.5716
	France	3.24727	3.22977	3.12182	3.04553	3.01919	2.65831	2.52469	1.70216	1.88116	2.1421	2.22649
	Germany	0.789239	0.733789	0.799156	0.808135	0.849111	1.14762	1.31526	1.3338	1.44702	1.43751	1.49793
	Greece	2.06411	1.98751	1.77143	1.58849	2.53638	2.15165	2.41718	2.37467	2.48065	2.57907	2.672
	Hungary	0.93418	1.22103	1.05717	1.03318	0.88119	1.05431	1.38498	1.02635	1.24939	1.04518	1.1808
	Ireland	6.26161	5.61451	6.05248	5.35355	4.92413	4.76648	4.98774	6.03896	5.53225	8.83108	7.14872
	Italy	0.579305	0.746731	0.718299	0.686045	0.705956	0.709246	0.669855	0.825359	0.760249	0.790719	0.75873
	Latvia	5.64711	8.76573	7.14664	7.48942	7.58218	8.2389	9.81004	7.46492	6.42022	6.46802	6.89963
	Lithuania	15.0844	14.883	14.5461	14.3195	16.4468	14.7902	14.0726	11.5279	9.21228	8.74096	8.88657
	Netherlands	0.850546	0.864068	0.838484	0.854679	1.03398	1.12494	1.35251	1.16876	1.19435	1.42247	1.42007
	Norway	6.0403	6.37042	6.34152	6.57546	6.20354	6.80306	5.64951	6.21858	6.08093	6.94665	5.91652
	Poland	3.62377	3.83631	3.55496	3.23706	3.11868	2.79447	3.35364	3.8643	3.70401	4.27466	5.19869
	Portugal	0.276737	0.210196	0.490296	0.711968	0.586034	0.659114	0.841069	0.968377	0.917866	0.894344	1.43032
	Romania	4.81279	4.10996	4.05777	3.21464	3.15167	3.01927	2.94778	2.81956	2.84707	2.66362	2.67794
	Serbia	0.664971	0.822761	0.692024	0.746114	0.622723	0.55089	0.716104	0.709856	0.634644	0.382543	0.642877
	Slovakia	2.71178	2.77368	2.84448	2.99288	2.49139	2.17367	2.5051	2.08104	2.61769	2.25209	2.3323
	Slovenia	3.85861	3.01634	2.68112	1.92559	2.48923	2.32521	2.58619	2.84016	1.94469	2.52023	1.46815
	Spain	1.5143	1.64034	1.71428	1.84997	1.64465	1.86258	1.81297	1.67606	1.86116	2.21002	2.15752
	Sweden	4.33492	4.32188	4.59872	5.37261	6.14194	5.562	6.12513	5.27013	4.82986	5.12444	4.28796
	Switzerland	1.80021	1.564	1.65455	1.72959	1.90897	1.496	1.80058	1.75122	1.41848	2.06257	1.69955
	United Kingdom	3.80454	4.05098	4.65098	5.28303	5.94258	6.40769	6.8302	7.91722
	USA	11.6343	11.6319	12.3864	13.3276	14.9453	18.2005	20.1564	19.4102	20.3886	26.8501	31.317
Suicide	Austria	15.5336	15.2052	15.3538	15.256	14.4567	13.6357	13.8406	13.6177	12.3222	11.6859	11.9435
X60-X84,	Belgium	19.2611	18.779	17.2982	17.2933	16.8446	17.0887	15.4399	15.9295	15.2148	15.2378	14.3405
Y87.0	Bulgaria	10.4068	12.113	9.79361	9.90688	9.346	9.23321	9.77542	8.82718	7.98875	8.03644	7.81533
	Croatia	16.5332	18.1914	16.2099	16.8342	17.3085	15.9935	14.8043	15.9665	14.0121	13.1982	14.059
	Czechia	15.2116	15.9781	15.1938	14.372	13.2674	12.5606	13.171	12.8169	11.2157	11.6214	11.6278
	Denmark	11.1008	12.2178	11.2822	11.9045	10.2139	10.1894	10.4525	10.3381	10.571	10.0143	9.46232
	Estonia	16.3238	18.4446	16.9894	18.2663	15.8656	14.3199	17.2312	14.8467	14.8836	16.2979	13.9928
	Finland	16.8865	16.1263	16.3505	14.553	13.4658	14.2698	15.0159	14.4004	13.4688	12.9508	13.4718
	France	16.8214	15.6961	15.4734	14.0824	14.1089	13.1886	12.7478	13.4672	13.0574	13.4502	13.3009
	Germany	12.155	11.7756	11.9063	11.9424	11.6795	11.2984	10.5387	10.611	10.1808	10.3013	10.2823
	Greece	4.21163	4.43046	4.76912	4.99273	4.68453	4.28953	4.51316	4.9194	4.62163	4.03159	4.14896
	Hungary	24.6187	24.162	21.2457	19.4271	19.0406	17.9784	16.666	16.8452	15.6581	17.0808	15.6824
	Ireland	12.081	12.098	11.0507	10.7149	9.46448	9.35112	8.36106	9.36759	8.1247	9.60496	9.28893
	Italy	6.50438	6.67545	6.63485	6.32112	6.07178	5.84982	5.94527	5.70966	5.62188	5.60559	5.89172
	Latvia	21.2979	21.9132	19.0854	18.9656	19.4134	18.6813	17.9826	15.5563	15.0403	15.542	13.3277
	Lithuania	33.3514	30.6933	36.1448	31.5605	30.2711	28.1776	25.9802	23.9799	22.8949	21.2525	19.5169
	Netherlands	10.0082	10.6695	11.3155	11.1238	11.2769	11.2836	11.2193	10.6756	10.4764	10.479	10.5685
	Norway	12.4713	10.6103	11.2406	10.9597	11.6979	12.1015	11.5966	12.9219	12.3745	11.9862	12.1163
	Poland	16.0462	16.7163	16.3586	15.5305	14.2436	12.2921	11.7053	11.7039	11.9677	11.9186	12.1475
	Portugal	9.52318	9.97471	9.77751	11.2783	10.3678	8.94578	9.60045	9.02024	8.7555	8.47006	8.21479
	Romania	13.0121	12.6795	12.2386	11.3296	11.43	10.1501	9.96668	10.0226	9.01935	9.03665	9.323
	Serbia	17.9472	17.2764	16.8064	15.8787	15.0283	13.5253	14.2448	13.3368	13.2563	12.6601	12.555
	Slovakia	10.6055	11.1276	12.0926	10.7531	9.20417	7.47957	7.22612	7.92003	6.9679	6.87913	7.50197
	Slovenia	21.7184	21.5682	21.7118	18.8788	20.7144	18.0858	19.5159	16.849	18.2262	17.0137	19.8073
	Spain	6.73728	7.43471	8.13743	8.16693	7.51072	7.40546	7.50478	7.17593	7.38313	7.86947	7.9293
	Sweden	11.9843	12.3958	13.0475	12.1443	12.3112	11.7517	12.0855	12.7295	12.7348	11.8955	12.0484
	Switzerland	13.2293	13.1967	13.3549	12.7656	12.957	12.1939	12.3288	11.8675	11.8328	11.2886	11.4767
	United Kingdom	6.70608	7.22141	7.36261	7.08352	7.35767	7.22525	7.45247	8.25628
	USA	13.3513	13.6086	13.7082	14.1485	14.4332	14.533	15.0954	15.3593	15.0036	14.3902	14.9799
Event of	Austria	2.32302	2.85519	2.26678	2.58619	3.73413	3.90271	3.62082	4.25769	4.49115	4.79776	5.48034
undetermined	Belgium	2.69915	3.5709	3.87319	3.48398	2.71924	3.33182	4.78448	4.32004	5.09785	5.06673	5.894
intent	Bulgaria	2.62578	2.65412	2.44214	2.24456	2.22548	1.92656	2.07478	2.21214	3.28122	5.09819	5.18573
Y10-Y34,	Croatia	0.115072	0.281424	0.273887	0.256636	0.239303	0.254185	1.09133	0.998448	2.06052	2.3897	3.71539
Y87.2	Czechia	3.22467	2.64744	1.81144	2.13186	1.8754	2.02067	2.35789	3.12244	3.94847	4.18128	5.51566
	Denmark	1.5799	0.985965	0.698558	0.689038	0.690472	0.526088	0.549645	0.780444	0.773146	0.589258	0.861351
	Estonia	4.52001	4.70923	4.32771	2.88273	3.18825	3.72454	2.21303	2.96523	3.04684	4.42505	2.9033
	Finland	1.47139	1.38581	1.5031	1.97246	1.49066	1.78073	1.38117	1.76729	1.28637	1.78236	1.72372
	France	0.697894	1.03717	1.07118	1.10965	1.34727	1.20812	1.67907	1.60977	1.78093	2.31893	2.26721
	Germany	2.42479	2.15953	1.97274	1.55343	1.55461	1.65857	2.07352	2.13734	2.47593	2.45311	1.98938
	Greece	0.057354	0.51643	0.541649	0.597047	0.4166	0.75059	0.625397	0.545942	0.551001	0.24034	1.02316
	Hungary	1.87214	2.6037	2.47173	2.41132	2.37591	1.96125	1.85967	1.87167	1.9342	2.06634	2.2465
	Ireland	1.61757	1.18086	1.2308	1.32806	1.01182	0.755298	0.609261	0.796491	0.379326	0.114047	0.105655
	Italy	0.021602	0.0222407	0.0172492	0.00144378	0.00766638	0.0127606	0.0240157	0.00490925	0.0114241	0.0349619	0.0086774
	Latvia	6.0131	6.42537	6.95628	7.28861	7.82932	9.31827	10.0324	9.81853	7.54734	9.03483	8.12442
	Lithuania	12.772	12.1348	10.5547	10.5702	9.09336	9.48151	8.24102	8.17053	7.63705	7.9776	6.6446
	Netherlands	0.262273	0.209374	0.344869	0.352441	0.257027	0.182984	0.201299	0.177593	0.238707	0.18576	0.198469
	Norway	0.0589786	0.0987283	0.0178171	0.294859	0.0937507	0.148394	0.0913192	0.132051	0.173737	0.246384	0.213554
	Poland	6.10958	5.32972	5.3511	5.01487	4.35889	4.72431	4.5481	5.53785	5.03629	5.51373	4.38223
	Portugal	9.56156	9.74724	8.28989	8.31231	7.22991	5.97911	5.71373	7.15271	10.4358	6.80673	2.18809
	Romania	1.20951	1.38012	1.41122	1.56642	1.65441	1.67429	1.59275	1.5951	1.56939	1.35499	1.77878
	Serbia	4.8452	5.24702	5.40406	5.25839	5.21551	5.26935	4.18732	4.15731	4.1863	4.91899	4.40772
	Slovakia	57.1841	14.0939	3.79083	18.927	25.6814	22.6454	21.7214	23.5029	20.1821	22.1528	19.8652
	Slovenia	1.20895	0.939207	1.21197	1.22677	1.26528	2.29601	1.06824	0.8482	0.967057	1.34375	1.11221
	Spain	0.176716	0.197755	0.165173	0.107042	0.096735	0.0771237	0.104923	0.154953	0.184632	0.0713515	0.122012
	Sweden	3.20557	4.01379	4.08228	4.06168	3.89723	3.61396	3.62196	3.13687	3.30244	2.79629	2.80507
	Switzerland	0.721333	0.790392	0.679346	0.674319	0.653416	0.758419	0.924097	0.866805	1.19547	1.35349	1.67517
	United Kingdom	2.39621	2.39589	2.04245	1.88426	1.86183	1.70909	1.84301	1.67586
	USA	1.55701	1.53149	1.47731	1.47736	1.5627	1.80188	1.81725	1.76771	1.76512	1.86354	1.92593
Suicide	Austria	17.8567	18.0604	17.6206	17.8421	18.1908	17.5384	17.4614	17.8754	16.8134	16.4837	17.4238
+ event of	Belgium	21.9603	22.3499	21.1713	20.7773	19.5638	20.4205	20.2243	20.2495	20.3126	20.3045	20.2345
undetermined	Bulgaria	13.0326	14.7671	12.2357	12.1514	11.5715	11.1598	11.8502	11.0393	11.27	13.1346	13.0011
intent	Croatia	16.6483	18.4728	16.4838	17.0908	17.5478	16.2477	15.8956	16.9649	16.0726	15.5879	17.7744
	Czechia	18.4363	18.6255	17.0053	16.5038	15.1428	14.5813	15.5289	15.9394	15.1642	15.8027	17.1434
	Denmark	12.6807	13.2038	11.9807	12.5935	10.9044	10.7155	11.0022	11.1185	11.3441	10.6036	10.3237
	Estonia	20.8438	23.1538	21.3171	21.149	19.0539	18.0444	19.4442	17.8119	17.9304	20.7229	16.8961
	Finland	18.3578	17.5121	17.8536	16.5255	14.9564	16.0505	16.397	16.1677	14.7552	14.7332	15.1955
	France	17.5193	16.7333	16.5446	15.192	15.4561	14.3967	14.4269	15.077	14.8383	15.7691	15.5682
	Germany	14.5798	13.9351	13.8791	13.4958	13.2341	12.957	12.6122	12.7484	12.6568	12.7544	12.2717
	Greece	4.26899	4.94689	5.31077	5.58978	5.10113	5.04012	5.13855	5.46534	5.17263	4.27193	5.17212
	Hungary	26.4908	26.7657	23.7174	21.8384	21.4165	19.9396	18.5257	18.7169	17.5923	19.1472	17.9289
	Ireland	13.6985	13.2788	12.2815	12.0429	10.4763	10.1064	8.97032	10.1641	8.50402	9.71901	9.39459
	Italy	6.52598	6.69769	6.6521	6.32257	6.07944	5.86258	5.96929	5.71457	5.63331	5.64056	5.9004
	Latvia	27.311	28.3386	26.0417	26.2542	27.2428	27.9995	28.015	25.3748	22.5877	24.5768	21.4521
	Lithuania	46.1234	42.8281	46.6995	42.1307	39.3644	37.6591	34.2213	32.1504	30.532	29.2301	26.1615
	Netherlands	10.2705	10.8788	11.6604	11.4762	11.5339	11.4666	11.4206	10.8531	10.7151	10.6648	10.767
	Norway	12.5303	10.709	11.2584	11.2546	11.7916	12.2499	11.6879	13.0539	12.5483	12.2326	12.3298
	Poland	22.1558	22.046	21.7097	20.5453	18.6025	17.0164	16.2534	17.2418	17.004	17.4323	16.5297
	Portugal	19.0847	19.7219	18.0674	19.5906	17.5978	14.9249	15.3142	16.1729	19.1913	15.2768	10.4029
	Romania	14.2216	14.0597	13.6498	12.896	13.0844	11.8244	11.5594	11.6177	10.5887	10.3916	11.1018
	Serbia	22.7924	22.5234	22.2104	21.1371	20.2438	18.7947	18.4321	17.4941	17.4426	17.5791	16.9627
	Slovakia	67.7896	25.2216	15.8834	29.6801	34.8856	30.125	28.9475	31.4229	27.15	29.0319	27.3672
	Slovenia	22.9274	22.5074	22.9238	20.1056	21.9797	20.3818	20.5841	17.6972	19.1932	18.3574	20.9195
	Spain	6.914	7.63247	8.3026	8.27397	7.60745	7.48258	7.6097	7.33088	7.56777	7.94082	8.05131
	Sweden	15.1899	16.4096	17.1297	16.206	16.2084	15.3656	15.7075	15.8663	16.0372	14.6918	14.8535
	Switzerland	13.9506	13.9871	14.0342	13.4399	13.6105	12.9523	13.2529	12.7343	13.0283	12.642	13.1519
	United Kingdom	9.10229	9.6173	9.40505	8.96777	9.21949	8.93433	9.29548	9.93215
	USA	14.9083	15.1401	15.1855	15.6258	15.9959	16.3348	16.9127	17.127	16.7687	16.2537	16.9058
All deaths	Austria	43.1797	44.752	42.6325	41.1514	42.5951	40.6475	39.43	39.8379	38.4188	39.4381	41.4973
of despair	Belgium	38.5996	40.797	38.6782	38.4904	38.0712	38.063	37.6284	37.7486	37.0431	37.4895	37.352
	Bulgaria	33.9715	38.2096	34.7939	34.41	35.8111	35.8153	36.064	35.0669	37.6944	39.3978	39.8442
	Croatia	51.0156	52.9909	46.7019	48.6304	46.5058	44.5264	44.043	47.6012	48.5878	44.6103	49.3067
	Czechia	41.5467	42.0948	40.6246	38.98	38.2406	37.2082	39.7076	39.8737	39.412	40.8105	44.5315
	Denmark	45.04	44.4649	41.2422	41.1341	38.0599	38.1778	37.0381	35.1279	35.6828	33.9564	34.7946
	Estonia	66.9006	74.1332	62.6106	63.599	63.6579	63.077	62.9839	58.7665	57.6391	69.6007	72.9206
	Finland	55.809	55.3819	54.5986	51.1413	46.7442	48.6852	47.3332	49.7161	47.823	49.1004	48.1596
	France	37.8368	36.724	35.7097	33.3745	33.7168	32.0236	31.3089	31.219	30.979	31.9297	32.2819
	Germany	38.5834	37.5729	38.1177	36.503	37.0734	37.392	36.2269	36.1314	35.4131	36.3655	36.3508
	Greece	13.8868	14.0451	14.4972	13.9391	14.324	13.8385	14.207	13.75	13.8479	13.2828	14.3765
	Hungary	70.9334	66.2087	59.5949	58.9907	56.3871	54.3086	53.0499	54.4329	53.6614	56.5143	55.9269
	Ireland	27.9873	28.2286	26.5637	24.7809	23.1386	22.5953	21.093	23.5671	21.7961	26.3867	26.3698
	Italy	18.0925	17.8258	16.9288	16.3101	15.7603	15.3745	15.0126	14.6853	14.3352	14.1678	14.3597
	Latvia	60.0601	62.177	57.7974	58.8474	61.8596	61.3396	60.938	59.2182	50.7675	55.1521	66.9534
	Lithuania	93.4588	87.7002	92.9331	84.5902	82.475	79.601	72.2971	66.0222	62.119	65.8146	64.4887
	Netherlands	17.6578	18.2566	20.113	20.0134	20.7503	21.1542	21.1566	20.6732	20.0431	20.7734	20.709
	Norway	28.1408	25.5954	26.294	25.2139	26.0106	26.8432	25.3803	26.8961	25.5664	27.4339	25.7194
	Poland	48.0712	48.0904	45.8433	43.1399	42.8251	43.8573	45.8603	48.846	49.2177	53.2569	52.1959
	Portugal	33.0543	32.5839	30.5163	32.0379	28.7005	27.0927	26.4213	27.6296	31.0969	27.1648	22.6431
	Romania	70.8273	69.2237	65.0678	65.3526	63.084	62.7655	63.1302	63.4458	61.5302	60.4098	61.6927
	Serbia	37.1487	36.4558	35.847	35.4182	33.889	31.7641	32.2869	30.0177	31.2114	31.2193	31.5339
	Slovakia	103.651	62.9913	47.6692	62.9171	68.9519	63.1624	60.2246	69.6503	65.8469	65.9924	67.1666
	Slovenia	62.6935	64.2203	62.6637	55.8078	57.747	54.6622	57.5277	56.8785	61.7556	56.8498	55.9544
	Spain	20.1176	20.243	20.5632	20.3233	19.5474	18.7877	18.8679	17.8919	18.1277	18.7393	19.0459
	Sweden	28.8297	30.0443	30.2011	31.489	31.5408	30.9591	31.3041	31.1501	31.4239	29.7358	29.4941
	Switzerland	27.5721	27.7186	27.1619	26.5874	26.9104	25.1054	25.1575	24.8411	24.8605	24.1708	24.3211
	United Kingdom	27.1708	27.2677	27.4246	27.9111	29.2237	29.8731	30.8771	31.9635
	USA	42.0941	42.7279	44.0233	45.9793	48.8192	52.6526	55.6421	55.4501	56.58	66.0062	73.0987

## Sheet: SDR_Graphs
Alcohol-related mental and behavioral disorders (F10)							Drug-related mental and behavioral disorders (F11-F16, F18-F19)							Chronic liver diseases (K70, K73-K74)							Accidental poisoning and exposure to harmful substances (X40–X49)							Suicide (X60–X84, Y87.0)							Event of undetermined intent (Y10–Y34, Y87.2)							Suicide & undetermined intent (X60–X84, Y10–Y34, Y87.0, Y87.2)							All 'deaths of despair'

## Sheet: SMR
Standardized mortality ratio (SMR) with 2015–2019 baseline
Male							Female
Country	SMR 2021			SMR 2020			Country	SMR 2021			SMR 2020
	2021	CI low	CI high	2020	CI low	CI high		2021	CI low	CI high	2020	CI low	CI high
Lithuania	0.834011	0.044144	0.0459688	0.861263	0.045122	0.0469676	Portugal	0.635779	0.0500665	0.0532017	0.931025	0.0615461	0.0647528
Portugal	0.846168	0.0367002	0.0379352	0.970581	0.0398964	0.0411668	Romania	0.868735	0.0292977	0.0300593	0.883392	0.0296069	0.0303716
Slovenia	0.928141	0.0578508	0.0606853	0.951055	0.0589469	0.0618183	Italy	0.887127	0.0322458	0.0331508	0.896432	0.0324492	0.033356
Sweden	0.933071	0.039282	0.040564	0.945184	0.0397088	0.0410019	Greece	0.926505	0.096432	0.104558	0.976948	0.0988621	0.106946
Denmark	0.934742	0.0474829	0.0493639	0.889498	0.0465004	0.0483981	Slovakia	0.934323	0.0594071	0.0623791	0.999959	0.0614499	0.0644166
Switzerland	0.956717	0.0475129	0.0493516	0.934244	0.0472332	0.0490952	Netherlands	0.950702	0.0552357	0.0577511	0.958121	0.0556916	0.0582289
Italy	0.969921	0.0226205	0.0230242	0.95331	0.0224859	0.0228919	Switzerland	0.951095	0.0730566	0.077513	0.976706	0.0744434	0.0789474
Germany	0.978878	0.0124864	0.0126075	0.984707	0.0125565	0.0126782	Norway	0.954683	0.0919534	0.0990848	1.02948	0.0960045	0.103198
Finland	0.979543	0.0426756	0.0441183	1.01211	0.0434799	0.0449287	Denmark	0.970334	0.0759757	0.0807047	0.998187	0.0774663	0.0822432
Norway	0.990451	0.0617345	0.0647594	1.0562	0.0641426	0.0672013	Sweden	0.970863	0.0621641	0.0652967	0.961859	0.0620946	0.0652507
Belgium	0.991038	0.0351204	0.0360808	0.993911	0.0353038	0.0362715	Croatia	0.971443	0.090803	0.0976232	0.943042	0.088981	0.0957317
Serbia	1.00465	0.0465766	0.0482554	0.99814	0.0461705	0.0478308	Serbia	0.971683	0.0824347	0.08802	0.925884	0.0800972	0.0856376
France	1.01152	0.0154861	0.0156666	0.998882	0.0154554	0.0156375	Hungary	0.975243	0.0510381	0.0531232	0.959129	0.0505613	0.0526427
Netherlands	1.01715	0.038844	0.0399908	1.01277	0.0389311	0.0400883	Belgium	0.978722	0.052269	0.0544499	0.983743	0.052557	0.0547506
Spain	1.02312	0.0236781	0.0240975	1.00946	0.0236403	0.0240641	Bulgaria	0.993618	0.0785047	0.0834379	1.05021	0.0805439	0.0854489
Austria	1.02765	0.0372441	0.0382862	0.970232	0.0363957	0.0374508	Spain	1.00326	0.0392105	0.040396	0.984785	0.039025	0.0402218
Romania	1.04371	0.0218051	0.0221532	0.999916	0.0212727	0.0216186	Lithuania	1.01042	0.0832123	0.0886756	0.998185	0.0830315	0.088541
Hungary	1.04866	0.0311587	0.0318703	1.06315	0.0313865	0.0320987	France	1.01185	0.0260293	0.0265426	0.998407	0.0259595	0.026477
Greece	1.05594	0.0563926	0.0587455	0.943696	0.0532838	0.0556393	Austria	1.02006	0.0633204	0.0664098	0.995832	0.0628164	0.0659329
Latvia	1.07643	0.0685162	0.0719476	0.92527	0.0633269	0.0667486	Germany	1.03007	0.0202881	0.0205932	1.0212	0.0202484	0.0205549
Slovakia	1.07979	0.0413632	0.0425883	1.00683	0.0400478	0.0412806	Finland	1.05102	0.073263	0.0772984	1.02834	0.0725274	0.0765716
Croatia	1.08713	0.0511146	0.0529839	0.962909	0.0478049	0.0496542	Slovenia	1.06948	0.118382	0.129043	1.0636	0.118511	0.129259
Poland	1.12225	0.0173899	0.017595	1.14908	0.0175868	0.0177916	Poland	1.168	0.0347127	0.0355057	1.18641	0.0349657	0.0357577
Czechia	1.1223	0.0370609	0.0380037	1.05024	0.0357675	0.0367066	Czechia	1.19626	0.0631547	0.0657584	1.03242	0.0585403	0.0611394
Bulgaria	1.13317	0.0453858	0.0467929	1.10504	0.0446274	0.0460228	Ireland	1.2473	0.124036	0.133989	1.44881	0.134953	0.145052
Ireland	1.13471	0.0741999	0.0780222	1.0884	0.0731439	0.0770211	Estonia	1.26628	0.150671	0.165344	1.15798	0.143931	0.15863
Estonia	1.15163	0.0822591	0.0869075	1.12134	0.0814281	0.08611	Latvia	1.30938	0.127545	0.137557	0.962106	0.108471	0.118435
USA	1.36795	0.00657082	0.00659468	1.23733	0.00627112	0.00629514	USA	1.33049	0.0100095	0.0100665	1.19779	0.0095113	0.00956851
– Sensitivity analysis –
Standardized mortality ratio (SMR) with 2019 baseline
Male							Female
Country	SMR 2021			SMR 2020			Country	SMR 2021			SMR 2020
	2021	CI low	CI high	2020	CI low	CI high		2021	CI low	CI high	2020	CI low	CI high
Portugal	0.796594	0.0345501	0.0357127	0.916128	0.0376581	0.0388573	Germany	0.510671	0.0402145	0.0427327	0.756605	0.050016	0.0526219
Slovenia	0.870796	0.0542765	0.0569359	0.892865	0.0553403	0.058036	Finland	0.945024	0.0318705	0.0326989	0.960009	0.0321748	0.0330058
Sweden	0.934653	0.0393486	0.0406328	0.947332	0.039799	0.041095	Belgium	0.956203	0.0347566	0.0357321	0.966073	0.03497	0.0359473
Denmark	0.980635	0.0498142	0.0517876	0.932947	0.0487718	0.0507621	Estonia	0.956674	0.0612555	0.0643424	0.948634	0.0612409	0.0643536
Switzerland	0.981338	0.0487356	0.0506216	0.958551	0.0484622	0.0503726	Latvia	0.967818	0.0743412	0.0788759	0.993833	0.0757488	0.0803318
Finland	0.993697	0.0432922	0.0447558	1.0268	0.044111	0.0455809	Italy	0.969011	0.0765605	0.0813715	1.02343	0.07849	0.0832699
Norway	0.993715	0.061938	0.0649728	1.05893	0.064308	0.0673746	Netherlands	0.969284	0.0758935	0.0806174	0.997049	0.077378	0.0821494
Lithuania	0.999249	0.0528899	0.0550763	1.03295	0.0541165	0.05633	Croatia	0.973993	0.101375	0.109918	1.02809	0.104037	0.112544
Belgium	1.00907	0.0357593	0.0367372	1.01136	0.0359236	0.0369083	Poland	0.974441	0.061958	0.0650575	1.04205	0.0640366	0.0671282
Italy	1.01044	0.0235655	0.0239862	0.99318	0.0234263	0.0238492	Serbia	0.97974	0.0512734	0.0533682	0.963768	0.0508059	0.0528973
Germany	1.01245	0.0129147	0.0130399	1.01898	0.0129936	0.0131195	Lithuania	0.984336	0.0571899	0.0597942	0.992291	0.0576778	0.0603056
Croatia	1.01776	0.0478527	0.0496027	0.90221	0.0447914	0.0465241	Slovenia	0.984608	0.0835312	0.0891908	0.940275	0.0813422	0.0869687
Serbia	1.02905	0.0477077	0.0494273	1.02125	0.0472395	0.0489382	Romania	0.999523	0.0533799	0.055607	1.00483	0.0536834	0.0559241
France	1.03706	0.0158773	0.0160623	1.02407	0.0158452	0.0160319	Czechia	1.01727	0.112602	0.122742	1.01201	0.112762	0.122989
Romania	1.03814	0.0216888	0.022035	0.994135	0.0211497	0.0214936	France	1.01744	0.0979981	0.105598	1.09703	0.102304	0.109969
Slovakia	1.03838	0.0397771	0.0409552	0.968695	0.0385309	0.039717	Norway	1.01994	0.0710967	0.0750127	0.998545	0.070426	0.0743531
Spain	1.04407	0.024163	0.024591	1.03005	0.0241226	0.0245549	Portugal	1.03625	0.0643255	0.0674638	1.01066	0.0637516	0.0669145
Netherlands	1.05584	0.0403216	0.0415121	1.05141	0.0404167	0.041618	Greece	1.0391	0.0971271	0.104422	1.00816	0.0951247	0.102341
Greece	1.05777	0.0564904	0.0588473	0.945101	0.0533632	0.0557221	Austria	1.05014	0.03121	0.031923	1.0667	0.0314375	0.0321496
Poland	1.06068	0.0164358	0.0166297	1.08598	0.016621	0.0168147	Sweden	1.05115	0.0207033	0.0210146	1.04246	0.0206699	0.0209828
Hungary	1.07031	0.031802	0.0325283	1.08362	0.0319908	0.0327167	Denmark	1.05321	0.0270931	0.0276274	1.03892	0.0270127	0.0275513
Bulgaria	1.08058	0.0432792	0.044621	1.05385	0.0425603	0.0438911	Ireland	1.0683	0.0417525	0.0430149	1.04777	0.0415212	0.0427945
Austria	1.09474	0.0396753	0.0407855	1.03146	0.0386927	0.0398143	Spain	1.11849	0.0921118	0.0981594	1.10412	0.0918433	0.0979375
Czechia	1.12021	0.0369917	0.0379328	1.04755	0.0356759	0.0366126	Slovakia	1.14955	0.0606888	0.0631908	0.990524	0.0561648	0.0586585
Ireland	1.16441	0.0761426	0.080065	1.11746	0.0750966	0.0790774	Switzerland	1.25325	0.14912	0.163642	1.14582	0.142419	0.156964
Estonia	1.26595	0.090425	0.0955348	1.23252	0.0895018	0.0946478	USA	1.29046	0.00970835	0.00976366	1.16187	0.00922605	0.00928154
Latvia	1.28111	0.0815439	0.0856278	1.09887	0.0752086	0.0792723	Hungary	1.29969	0.129246	0.139618	1.50928	0.140586	0.151106
USA	1.29374	0.00621435	0.00623691	1.17043	0.00593205	0.00595478	Bulgaria	1.44851	0.141098	0.152173	1.06534	0.120111	0.131144
